# Supplementary material for: UPLC-MS/MS High-Risk Screening for Sphingolipidoses Using Dried Urine Spots
Source: Biomolecules. 2024 Dec 17;14(12):1612. doi: 10.3390/biom14121612 (PMC11727146; doi:10.3390/biom14121612)
Supplement: Supplementary file 1 [file biomolecules-14-01612-s001.zip]

Archive with 15 entries (15 files):
- Summary_Supplementary_Materials-October-30-2024.pdf
- Table S-1.xlsx
- Table S-10.xlsx
- Table S-11.xlsx
- Table S-12.xlsx
- Table S-13.xlsx
- Table S-14.xlsx
- Table S-2.xlsx
- Table S-3.xlsx
- Table S-4.xlsx
- Table S-5.xlsx
- Table S-6.xlsx
- Table S-7.xlsx
- Table S-8.xlsx
- Table S-9.xlsx
