# Supplementary material for: UPLC-MS/MS High-Risk Screening for Sphingolipidoses Using Dried Urine Spots
Source: Biomolecules. 2024 Dec 17;14(12):1612. doi: 10.3390/biom14121612 (PMC11727146; doi:10.3390/biom14121612)
Supplement: Supplementary file 1 [file biomolecules-14-01612-s001.zip › Table S-1.xlsx]

## Sheet: Summay
Sphingolipidoses (Sph)								Measured levels (pmol/mmol creatinine)
Groups	Groups	Gender	Mutation - Variant	Type of mutation	Likely phenotype	Treatment	Age	Lyso-Sulf (+)	GluSph	GluSph (-28)	GluSph (-26)	GluSph (-12)	GluSph (+2)	GluSph (+14)	GluSph (+16)	GluSph (+30)	GluSph (+32)	Analogues	Combined	GalSph	Lyso-Gb3	Lyso-Gb3 (-28)	Lyso-Gb3 (-12)	Lyso-Gb3 (-2)	Lyso-Gb3 (+14)	Lyso-Gb3 (+16)	Lyso-Gb3 (+34)	Lyso-Gb3 (+50)	Analogues	Combined	Lyso-GM2	Lyso-GM1	Lyso-SM
Fabry Disease	UFF	female	A143P	Missence	Classical	No	49.7	0	9	0	0	0	0	0	0	0	0	0	9	0	19	0	97	0	0	82	64	37	280	299	0	0	38
		female	A348P	Missence	Classical	No	58.7	0	7	0	0	0	0	0	0	0	0	0	7	0	88	0	0	0	0	50	89	57	196	284	0	0	36
		female	A348P	Missence	Classical	No	55.1	0	9	0	0	0	0	0	0	0	0	0	9	0	0	0	0	0	0	0	30	0	30	30	0	0	37
		female	A348P	Missence	Classical	No	45.2	0	9	0	0	0	0	0	0	0	0	0	9	0	15	0	0	0	0	0	27	0	27	42	0	0	42
		female	c.640-2A>G	Intronic	Classical	No	26.3	0	24	0	0	0	0	0	0	0	0	0	24	0	67	0	101	0	0	109	76	40	326	393	0	0	66
		female	c.802-3_802-2delCA	Deletion	Classical	No	20.3	0	15	0	0	0	0	0	0	0	0	0	15	0	19	0	93	0	0	90	98	59	340	359	0	0	46
		female	G43V	Missence	Classical	No	37.2	0	19	0	0	0	0	0	0	0	0	0	19	0	67	0	67	0	0	80	79	37	263	330	0	0	50
		female	L106P (fs*13)	Deletion	Classical	No	38.2	0	34	0	0	0	0	0	0	0	0	0	34	0	47	0	0	0	0	144	145	0	289	336	0	0	116
		female	L191Q	MIssence	Classical	No	43.9	0	0	0	0	0	0	0	0	0	0	0	0	0	0	0	0	0	0	0	0	0	0	0	0	0	266
		female	L191Q	Missence	Classical	No	23	0	54	0	0	0	0	0	0	0	0	0	54	0	24	0	69	0	20	92	71	31	283	307	0	0	69
		female	L191Q	Missence	Classical	No	19.9	0	45	0	0	0	0	0	0	0	0	0	45	0	86	0	97	0	51	288	382	164	982	1068	0	0	95
		female	P293T	Missence	Classical	No	36.5	0	8	0	0	0	0	0	0	0	0	0	8	0	14	0	45	0	10	52	40	28	175	189	0	0	22
		female	P293T	Missence	Classical	No	40.3	0	8	0	0	0	0	0	0	0	0	0	8	0	11	0	0	0	0	38	37	33	108	119	0	0	27
		female	Q321E	Missence	Classical	No	20.7	0	11	0	0	0	0	0	0	0	0	0	11	0	21	0	0	0	0	26	34	27	87	108	0	0	40
		female	Q321E	Missence	Classical	No	62.4	0	0	0	0	0	0	0	0	0	831	831	831	0	18	0	0	0	0	48	39	0	87	105	0	0	50
		female	Q321R	Missence	Classical	No	48.5	0	43	0	0	0	0	0	0	0	0	0	43	0	69	0	0	0	0	0	0	0	0	69	0	0	182
		female	R220X	Nonsense	Classical	No	37.1	0	11	0	0	0	0	0	0	0	0	0	11	0	29	0	0	0	0	61	42	22	125	154	0	0	36
		female	R220X	Nonsense	Classical	No	59.2	0	36	0	0	0	0	0	0	0	0	0	36	0	0	0	0	0	0	0	0	0	0	0	0	0	157
		female	R227Q	Missence	Classical	No	27.3	0	57	0	0	0	0	0	0	0	0	0	57	0	114	0	0	0	0	0	280	0	280	394	0	0	306
		female	R332D (fs*16)	Deletion	Classical	No	20.2	0	9	0	0	0	0	0	0	0	0	0	9	0	40	0	0	0	10	50	32	13	105	145	0	0	27
		female	R332D (fs*16)	Deletion	Classical	No	26	0	12	0	0	0	0	0	0	0	0	0	12	0	43	0	0	0	0	34	30	0	64	107	0	0	48
		female	R342Q	Missence	Classical	No	36.1	0	0	0	0	0	0	0	0	0	0	0	0	0	48	0	0	0	0	77	68	39	184	232	0	0	43
		female	R342X	Nonsense	Classical	No	22.5	0	13	0	0	0	0	0	0	0	0	0	13	0	52	0	97	0	32	131	180	57	497	549	0	0	36
		female	S345P	Missence	Classical	No	33.2	0	0	0	0	0	0	0	0	0	0	0	0	0	0	0	0	0	0	0	0	0	0	0	0	0	130
		female	S401F (fs*?)	Insertion	Classical	No	13.6	0	18	0	0	0	0	0	0	0	0	0	18	0	0	0	0	0	0	0	57	0	57	57	0	0	62
		female	S401F (fs*?)	Insertion	Classical	No	8.4	0	24	0	0	0	0	0	0	0	0	0	24	0	0	0	0	0	0	114	260	88	462	462	0	0	102
		female	S401F (fs*?)	Insertion	Classical	No	20.8	0	23	0	0	0	0	0	0	0	0	0	23	0	21	0	0	0	0	61	29	0	90	111	0	0	32
		Female	c.639+919G>A	Intronic	Late-onset	No	34.4	0	0	0	0	0	0	0	0	0	0	0	0	0	0	0	0	0	0	0	0	0	0	0	0	0	756
		Female	c.640-801G>A	Missense	Late-onset	No	43.5	0	32	0	0	0	0	0	0	0	0	0	32	0	0	0	0	0	0	0	0	0	0	0	0	0	118
		Female	c.640-801G>A	Missense	Late-onset	No	11.1	0	7	0	0	0	0	0	0	0	0	0	7	0	0	0	0	0	0	0	0	0	0	0	0	0	51
		Female	H46P	Intronic	Late-onset	No	52.1	0	0	0	0	0	0	0	0	0	0	0	0	0	0	0	0	0	0	0	0	0	0	0	0	0	60
		Female	H46P	Missense	Late-onset	No	18.3	0	18	0	0	0	0	0	0	0	0	0	18	0	0	0	0	0	0	0	0	0	0	0	0	0	61
		Female	N215S	Intronic	Late-onset	No	28.9	0	28	0	0	0	0	0	0	0	0	0	28	0	0	88	0	0	0	0	0	0	88	88	0	0	68
		Female	A285D	Missence	Classical	Fabrazyme	47.3	0	19	0	0	0	0	0	0	0	0	0	19	0	0	0	0	0	0	0	65	0	65	65	0	0	92
		Female	A348P	Missence	Classical	Fabrazyme	45.8	0	38	0	0	0	0	0	0	0	0	0	38	0	0	0	0	0	0	0	0	0	0	0	0	0	162
		Female	A348P	Missence	Classical	Replagal	53.5	0	10	0	0	0	0	0	0	0	0	0	10	0	63	0	0	0	0	123	70	0	193	256	0	0	40
		Female	A348P	Missence	Classical	Replagal	50.6	0	21	0	0	0	0	0	0	0	0	0	21	0	0	0	0	0	0	0	0	0	0	0	0	0	71
		Female	D101F (fs*21)	Deletion	Classical	Fabrazyme	50.8	0	41	0	0	0	0	0	0	0	0	0	41	0	32	0	0	0	0	128	155	145	428	460	0	0	88
	TFF	Female	E338K	Missence	Classical	Replagal	44.4	0	0	0	0	0	0	0	0	0	0	0	0	0	0	0	0	0	0	0	49	0	49	49	0	0	82
		Female	G43V	Missence	Classical	Fabrazyme	63.3	0	0	0	0	0	0	0	0	0	0	0	0	0	0	0	0	0	0	47	49	0	96	96	0	0	70
		Female	L414S	Missence	Classical	Fabrazyme	44.4	0	6	0	0	0	0	0	0	0	0	0	6	0	0	0	90	0	47	279	77	33	526	526	0	0	17
		Female	L414S	Missence	Classical	Galafold	38.5	0	6	0	0	0	0	0	0	0	0	0	6	0	56	0	91	0	19	126	126	49	411	467	0	0	30
		Female	L414S	Missence	Classical	Replagal	61.4	0	37	0	0	0	0	0	0	0	0	0	37	0	22	0	138	0	42	147	91	59	477	499	0	0	80
		Female	M187V (fs*6)	Deletion	Classical	Fabrazyme	53	0	12	0	0	0	0	0	0	0	0	0	12	0	27	0	88	0	0	118	105	64	375	402	0	0	45
		Female	c.640-2A>G	Intronic	Classical	Replagal	61.2	0	8	0	0	0	0	0	0	0	0	0	8	0	26	0	89	0	29	152	91	55	416	442	0	0	34
		Female	P293T	Missence	Classical	Galafold	55.5	0	16	11	0	0	0	0	0	0	0	11	27	0	38	0	0	0	0	51	156	77	284	322	0	0	71
		Female	P293T	Missence	Classical	Galafold	63	0	10	0	0	0	0	0	0	0	0	0	10	0	24	0	63	0	0	69	101	41	274	298	0	0	41
		Female	Q321R	Missence	Classical	Replagal	56.4	0	25	0	0	0	0	0	0	0	0	0	25	0	49	0	163	0	88	331	154	109	845	894	0	0	82
		Female	R220X	Nonsense	Classical	Replagal	61.5	0	33	0	0	0	0	0	0	0	0	0	33	0	0	0	0	0	0	0	0	0	0	0	0	0	129
		Female	S345P	Missence	Classical	Replagal	62.4	0	81	0	0	0	0	0	0	0	0	0	81	0	0	0	0	0	0	0	140	0	140	140	0	0	304
		Female	S345P	Missence	Classical	Galafold	59.2	0	0	0	0	0	0	0	0	0	0	0	0	0	0	0	0	0	0	0	79	0	79	79	0	0	132
		Female	V254del	Deletion	Classical	Galafold	61.1	0	13	0	0	0	0	0	0	0	0	0	13	0	31	0	0	0	0	48	75	74	197	228	0	0	55
		Female	W81S	Missence	Classical	Replagal	71.4	0	7	0	0	0	0	0	0	0	0	0	7	0	20	0	72	0	29	128	90	53	372	392	0	0	36
		Female	Y134S	Missence	Classical	Replagal	58.1	0	20	0	0	0	0	0	0	0	0	0	20	0	0	0	0	0	0	58	91	75	224	224	0	0	79
		Female	P293L	Missence	Late-onset	Fabrazyme	62	0	26	0	0	0	0	0	0	0	0	0	26	0	0	0	0	0	0	78	0	0	78	78	0	0	99
		Female	c.639+919G>A	Intronic	Late-onset	Replagal	63.2	0	0	0	0	0	0	0	0	0	0	0	0	0	0	0	0	0	0	0	0	0	0	0	0	0	85
	UFM	Male	S345P	Missence	Classical	No	14.7	0	0	0	0	0	0	0	0	0	0	0	0	0	0	0	379	0	107	468	1033	2251	4238	4238	0	0	126
		Male	R342Q	Missence	Classical	No	15.2	0	0	0	0	0	0	0	0	0	0	0	0	0	101	136	772	178	889	3744	1432	3598	10749	10850	0	0	62
		Male	R112C	Missence	Classical	No	15.9	0	0	0	0	0	0	22	63	40	0	125	125	0	46	23	109	21	114	690	279	177	1413	1459	0	0	37
		Male	W349X	Nonsense	Classical	No	10.5	0	0	0	0	0	0	0	0	0	0	0	0	0	54	144	844	0	679	2247	1852	3564	9330	9384	0	0	90
		Male	W349X	Nonsense	Classical	No	8.6	0	0	0	0	0	0	0	0	0	0	0	0	0	44	0	593	0	310	1039	1065	3258	6265	6309	0	0	138
		Male	S345P	Missence	Classical	No	23.9	0	0	0	0	0	0	0	0	0	0	0	0	0	0	0	0	0	0	0	157	230	387	387	0	0	162
		Male	R112C	Missence	Classical	No	25.8	0	0	0	0	0	0	0	0	0	0	0	0	0	0	0	0	0	0	107	120	182	409	409	0	0	148
		Male	Q321E	Missence	Classical	No	31.7	0	0	0	0	0	0	0	0	0	0	0	0	0	56	39	134	0	125	627	264	546	1735	1791	0	0	46
		Male	R220X	Nonsense	Classical	No	40.1	0	0	0	0	0	0	0	0	0	0	0	0	0	108	0	390	0	210	1500	1533	3531	7164	7272	0	0	153
		Male	Q321X	Nonsense	Classical	No	48.8	0	22	0	0	0	0	0	0	0	0	0	22	0	491	286	2212	497	1089	5048	1906	3853	14891	15382	0	0	102
		Male	Y134S	Missence	Classical	No	28.1	0	12	0	0	0	0	0	0	0	0	0	12	0	364	163	763	144	343	1364	465	1198	4440	4804	0	0	75
		Male	c.640-801G>A	Intronic	Late-onset	No	13.9	0	0	0	0	0	0	0	0	0	0	0	0	0	0	0	0	0	0	71	51	48	170	170	0	0	43
		Male	R356W	Missence	Late-onset	No	19.9	0	0	0	0	0	0	0	0	0	0	0	0	0	0	0	0	0	0	0	0	0	0	0	0	0	92
		Male	N215S	Missence	Late-onset	No	59.3	0	0	0	0	0	0	0	0	0	0	0	0	0	27	0	0	0	0	81	0	0	81	108	0	0	95
		Male	N215S	Missence	Late-onset	No	39.7	0	0	0	0	0	0	0	0	0	0	0	0	0	0	0	0	0	0	66	42	37	145	145	0	0	50
		Male	R356W	Missence	Late-onset	No	32	0	0	0	0	0	0	0	0	0	0	0	0	0	0	0	0	0	0	41	57	0	98	98	0	0	60
		Male	c.639+919G>A	Intronic	Late-onset	No	40.5	0	0	0	0	0	0	0	0	0	0	0	0	0	0	0	0	0	0	0	0	0	0	0	0	0	258
		Male	c.639+919G>A	Intronic	Late-onset	No	34.6	0	0	0	0	0	0	0	0	0	0	0	0	0	0	0	0	0	0	0	0	0	0	0	0	0	187
		Male	N215S	Missence	Late-onset	No	66.9	0	0	0	0	0	0	0	0	0	0	0	0	0	24	0	103	0	21	120	36	26	306	330	0	0	40
	TFM	Male	Q386X	Nonsense	Classical	Replagal	43.4	0	0	0	0	0	0	0	0	0	0	0	0	0	33	0	178	0	0	225	143	88	634	667	0	0	97
		Male	S345P	Missence	Classical	Replagal	58.5	0	0	0	0	0	0	0	0	0	0	0	0	0	0	0	0	0	0	80	150	138	368	368	0	0	104
		Male	R227Q	Missence	Classical	Fabrazyme	48.4	0	0	0	0	0	0	0	0	0	0	0	0	0	0	0	0	0	0	165	201	154	520	520	0	0	160
		Male	L414S	Missence	Classical	Fabrazyme	40.9	0	21	0	0	0	0	0	0	0	0	0	21	0	122	100	467	95	126	768	215	143	1914	2036	0	0	106
		Male	A348P	Missence	Classical	Fabrazyme	43	0	26	0	0	0	0	0	0	0	0	0	26	0	93	0	0	0	0	178	0	0	178	271	0	0	127
		Male	C12F (fs*105)	Deletion	Classical	Fabrazyme	45.3	0	15	0	0	0	0	0	0	0	0	0	15	0	0	0	120	0	41	211	99	73	544	544	0	0	67
		Male	W91S	Missence	Classical	Replagal	53.5	0	12	0	0	0	0	0	0	0	0	0	12	0	0	0	188	0	53	363	318	313	1235	1235	0	0	69
		Male	R342X	Nonsense	Classical	Replagal	45	0	0	0	0	0	0	0	0	0	0	0	0	0	136	0	187	0	85	338	179	139	928	1064	0	0	128
		Male	A348P	Missence	Classical	Fabrazyme	28.4	0	12	0	0	0	0	0	0	0	0	0	12	0	104	58	377	42	191	1124	795	939	3526	3630	0	0	59
		Male	M1T	Missence	Classical	Fabrazyme	60.1	0	23	0	0	0	0	0	36	0	0	36	59	0	233	79	554	142	479	2048	475	341	4118	4351	0	0	70
		Male	A348P	Missence	Classical	Fabrazyme	26.6	0	10	0	0	0	0	0	0	0	0	0	10	0	26	0	0	0	0	76	67	51	194	220	0	0	55
		Male	A348P	Missence	Classical	Fabrazyme	25.1	0	9	0	0	0	0	0	0	0	0	0	9	0	0	0	58	0	19	85	38	28	228	228	0	0	41
		Male	A348P	Missence	Classical	Fabrazyme	26.4	0	7	0	0	0	0	0	23	18	0	41	48	0	9	0	0	0	17	101	38	21	177	186	0	0	34
		Male	M290T	Missence	Classical	Galafold	54.8	0	14	0	0	0	0	30	0	0	0	30	44	0	73	81	352	0	90	566	230	214	1533	1606	0	0	66
		Male	Q321R	Missence	Classical	Fabrazyme	50.7	0	9	0	0	0	0	0	0	0	0	0	9	0	21	0	123	0	30	131	133	62	479	500	0	0	49
		Male	A143P	Missence	Classical	Replagal	54	0	0	0	0	0	0	0	0	0	0	0	0	0	0	0	0	0	0	153	208	149	510	510	0	0	109
		Male	L191Q	Missence	Classical	Replagal	52.1	0	16	0	0	0	0	0	0	0	0	0	16	0	200	71	336	140	172	787	252	161	1919	2119	0	0	81
		Male	P293L	Missence	Classical	Replagal	39.7	0	0	0	0	0	0	0	0	0	0	0	0	0	109	0	228	0	0	347	0	267	842	951	0	0	211
		Male	A348P	Missence	Classical	Fabrazyme	44.6	0	8	0	0	0	0	0	0	0	0	0	8	0	24	0	83	0	44	289	158	103	677	701	0	0	46
		Male	R220X	Nonsense	Classical	Fabrazyme	27.6	0	21	0	0	0	0	0	0	0	0	0	21	0	37	0	0	0	0	214	374	168	756	793	0	0	104
		Male	N215S	Missence	Late-onset	Galafold	41.3	0	5	0	0	0	0	0	0	0	0	0	5	0	12	0	0	0	0	35	15	0	50	62	0	0	26
		Male	N215S	Missence	Late-onset	Galafold	66.4	0	9	0	0	0	0	0	0	0	0	0	9	0	0	0	0	0	0	26	29	0	55	55	0	0	42
Gaucher Disease	UG	female	N370S/N370S	Missense	Type I	No	48.3	0	31.5001	17.3805	2529.42	1001.83	936.813	421.328	1123.39	2413.43	133.021	8576.61	8608.11	0	0	0	0	0	0	0	0	0	0	0	0	0	42.9987
		female	N370S/N370S	Missense	Type I	No	61.7	0	30.6162	69.6489	754.26	441.728	358.231	714.185	1734.88	1466	206.579	5745.51	5776.12	0	0	0	0	0	0	0	0	0	0	0	0	0	37.9775
		male	N370S/L444P	Missense	Type I	No	46.3	0	29.6392	52.3651	572.953	259.62	377.978	1218.2	597.242	324.147	108.626	3511.13	3540.77	0	0	0	0	0	0	21.9907	0	0	21.9907	21.9907	0	0	12.8039
		female	N370S/L444P	Missense	Type I	No	69.8	0	33.6796	28.8922	4520.16	1247.56	1155.76	679.098	1890.63	2700.07	186.495	12408.7	12442.3	0	0	0	0	0	0	0	0	0	0	0	0	0	60.968
		male	N370S/W378G	Missense	Type I	No	70.7	0	253.968	149.649	4207.8	2335.62	1049.22	605.159	1458.94	1384.23	299.756	11490.4	11744.4	0	0	0	0	0	0	0	0	0	0	0	0	0	202.915
		female	N370S/N370S	Missense	Type I	No	42.7	0	250.533	94.6201	2851.31	1118.91	1172.15	1440.48	1467.15	1899.4	476.382	10520.4	10770.9	0	0	0	0	0	0	0	0	0	0	0	0	0	75.1524
		female	N370S/R496H	Missense	Type I	No	52.4	0	66.7967	0	0	0	0	93.279	0	78.028	0	171.307	238.104	0	0	0	0	0	0	0	0	0	0	0	0	0	146.007
		female	L444P/84GG	Missense/Insertion	Type I	No	44.0	0	1071.19	583.749	10080.6	6406.94	6643.71	17208.4	13062.4	5618.4	6654.23	66258.4	67329.6	0	0	0	0	0	0	219.701	0	0	219.701	219.701	0	0	43.0501
	TG	female	L444P; L444P	Missense	Type I	ERT	9.2	0	66.0056	0	1249.94	354.025	362.415	236.212	347.278	575.276	214.738	3339.89	3405.89	0	0	0	0	0	0	0	0	0	0	0	0	0	168.74
		male	N370S; W184R	Missense	Type I	ERT	16.0	0	42.3417	83.9715	581.145	359.759	382.734	1147.61	1008.17	636.674	336.93	4536.99	4579.33	0	0	0	0	0	0	30.5225	0	0	30.5225	30.5225	0	0	22.9679
		male	N370S; L444P	Missense	Type I	ERT	17.4	0	17.7158	48.8629	320.04	149.453	136.273	280.99	426.197	312.615	53.9138	1728.35	1746.06	0	0	0	0	0	0	0	0	0	0	0	0	0	36.1478
		female	N370S; R496N	Missense	Type I	ERT	16.8	0	9.46653	0	19.4251	0	17.3981	17.7653	33.3568	17.0162	0	104.962	114.428	0	0	0	0	0	0	0	0	0	0	0	0	0	21.599
		female	L444P; L444P	Missense	Type I	ERT	5.9	0	38.4318	25.2585	472.343	543.146	524.594	1453.69	1034.7	647.217	574.668	5275.62	5314.05	0	0	0	0	0	0	31.9527	0	0	31.9527	31.9527	0	0	38.609
MLD	MLD	male	Unknown	Unknown	Adult Form	No	36.0	0	0	0	0	0	0	0	0	0	0	0	0	0	0	0	0	0	0	0	0	0	0	0	0	0	254.836
		male	Unknown	Unknown	Late Juvenile	No	8.5	0	0	0	0	0	0	0	0	0	0	0	0	0	0	0	0	0	0	0	0	0	0	0	0	0	581.545
		male	Unknown	Unknown	Juvenile	No	23.0	0	188.78	0	0	0	0	0	0	0	0	0	188.78	0	0	0	0	0	0	0	0	0	0	0	0	0	760.479
		Unknown	Unknown	Unknown	Unknown	No	Unknown	874.585	266.611	0	0	0	0	0	0	0	0	0	266.611	0	0	0	0	0	0	0	0	0	0	0	0	0	869.048
Niemann-Pick	NPC	Male	Unknown	Unknown	Type C	No	4.0	0	15.752	0	33.9673	0	23.695	0	0	62.1198	0	119.782	135.534	0	0	0	0	0	0	0	0	0	0	0	0	0	52.6351
Gangliosidosis	GM1	Female	Unknown	Unknown	Unknown	yes (unknown)	1.8	0	0	0	49.152	0	0	0	0	0	0	49.152	49.152	0	0	0	0	0	0	0	0	0	0	0	0	0	53.2874
		Male	Unknown	Unknown	Unknown	yes (unknown)	3.5	0	0	0	0	0	0	0	0	0	0	0	0	0	0	0	0	0	0	0	0	0	0	0	0	0	227.774
