# Supplementary material for: UPLC-MS/MS High-Risk Screening for Sphingolipidoses Using Dried Urine Spots
Source: Biomolecules. 2024 Dec 17;14(12):1612. doi: 10.3390/biom14121612 (PMC11727146; doi:10.3390/biom14121612)
Supplement: Supplementary file 1 [file biomolecules-14-01612-s001.zip › Table S-10.xlsx]

## Sheet: Final
Healthy controls			Urine biomarkers (pmol/mmol creat)
Sample	Gender	Age	Lyso-Sulf	GluSph	GluSph (-28)	GluSph (-26)	GluSph (-12)	GluSph (+2)	GluSph (+14)	GluSph (+16)	GluSph (+3nd)	GluSph (+32)	Regrouped GluSph related analogs	GluSph and its related analogs	GalSph	Lyso-Gb3	Lyso-Gb3 (-28)	Lyso-Gb3 (-12)	Lyso-Gb3 (-2)	Lyso-Gb3 (+14)	Lyso-Gb3 (+16)	Lyso-Gb3 (+34)	Lyso-Gb3 (+5nd)	Regrouped Lyso-Gb3 related analogs	Lyso-Gb3 and its related analogs	Lyso-GM2	Lyso-GM1	Lyso-SM
1	female	2.60858	nd	nd	nd	nd	nd	nd	nd	nd	nd	nd	nd	nd	nd	nd	nd	nd	nd	nd	nd	nd	nd	nd	nd	nd	nd	290
2	female	7.00342	nd	8	nd	nd	nd	nd	nd	nd	nd	nd	nd	8	nd	nd	nd	nd	nd	nd	nd	nd	nd	nd	nd	nd	nd	59
3	female	7.06092	nd	10	nd	nd	nd	nd	nd	nd	nd	nd	nd	10	nd	nd	nd	nd	nd	nd	nd	nd	nd	nd	nd	nd	nd	84
4	female	8.56204	nd	nd	nd	nd	nd	nd	nd	nd	nd	nd	nd	nd	nd	nd	nd	nd	nd	nd	nd	nd	nd	nd	nd	nd	nd	216
5	female	8.77361	nd	7	nd	nd	nd	nd	nd	nd	nd	nd	nd	7	nd	nd	nd	nd	nd	nd	nd	nd	nd	nd	nd	nd	nd	43
6	female	9.34301	nd	6	nd	nd	nd	nd	nd	nd	nd	nd	nd	6	nd	nd	nd	nd	nd	nd	nd	nd	nd	nd	nd	nd	nd	36
7	female	10.0336	nd	13	nd	nd	nd	nd	nd	nd	nd	nd	nd	13	nd	nd	nd	nd	nd	nd	nd	nd	nd	nd	nd	nd	nd	81
8	female	10.0747	nd	7	nd	nd	nd	nd	nd	nd	nd	nd	nd	7	nd	nd	nd	nd	nd	nd	nd	nd	nd	nd	nd	nd	nd	57
9	female	10.447	nd	nd	nd	nd	nd	nd	nd	nd	nd	nd	nd	nd	nd	nd	nd	nd	nd	nd	nd	nd	nd	nd	nd	nd	nd	203
10	female	14.1404	nd	37	nd	nd	nd	nd	nd	nd	nd	nd	nd	37	nd	nd	nd	nd	nd	nd	nd	nd	nd	nd	nd	nd	nd	324
11	female	14.6003	nd	5	nd	nd	nd	nd	nd	nd	nd	nd	nd	5	nd	nd	nd	nd	nd	nd	nd	nd	nd	nd	nd	nd	nd	33
12	female	15.9296	nd	nd	nd	nd	nd	nd	nd	nd	nd	nd	nd	nd	nd	nd	nd	nd	nd	nd	nd	nd	nd	nd	nd	nd	nd	48
13	female	16.1568	nd	28	nd	nd	nd	nd	nd	nd	nd	nd	nd	28	nd	nd	nd	nd	nd	nd	nd	nd	nd	nd	nd	nd	nd	121
14	female	16.8091	nd	12	nd	nd	nd	nd	nd	nd	nd	nd	nd	12	nd	nd	nd	nd	nd	nd	nd	nd	nd	nd	nd	nd	nd	70
15	female	17.7509	nd	12	nd	nd	nd	nd	nd	nd	nd	nd	nd	12	nd	nd	nd	nd	nd	nd	nd	nd	nd	nd	nd	nd	nd	120
16	female	18.1075	nd	24	nd	nd	nd	nd	nd	nd	nd	nd	nd	24	nd	nd	nd	nd	nd	nd	nd	nd	nd	nd	nd	nd	nd	165
17	female	23.3621	nd	11	nd	nd	nd	nd	nd	nd	nd	nd	nd	11	nd	nd	nd	nd	nd	nd	nd	nd	nd	nd	nd	nd	nd	45
18	female	27.2882	nd	8	nd	nd	nd	nd	nd	nd	nd	nd	nd	8	nd	nd	nd	nd	nd	nd	nd	nd	nd	nd	nd	nd	nd	68
19	female	30.1102	nd	nd	nd	nd	nd	nd	nd	nd	nd	nd	nd	nd	nd	nd	nd	nd	nd	nd	nd	nd	nd	nd	nd	nd	nd	0
20	female	30.2307	nd	nd	nd	nd	nd	nd	nd	nd	nd	nd	nd	nd	nd	nd	nd	nd	nd	nd	nd	nd	nd	nd	nd	nd	nd	193
21	female	30.5318	nd	4	nd	nd	nd	nd	nd	nd	nd	nd	nd	4	nd	nd	nd	nd	nd	nd	nd	nd	nd	nd	nd	nd	nd	31
22	female	30.5455	nd	9	nd	nd	nd	nd	nd	nd	nd	nd	nd	9	nd	nd	nd	nd	nd	nd	nd	nd	nd	nd	nd	nd	nd	74
23	female	33.5455	nd	nd	nd	nd	nd	nd	nd	nd	nd	nd	nd	nd	nd	nd	nd	nd	nd	nd	nd	nd	nd	nd	nd	nd	nd	366
24	female	36.1458	nd	11	nd	nd	nd	nd	nd	nd	nd	nd	nd	11	nd	nd	nd	nd	nd	nd	nd	nd	nd	nd	nd	nd	nd	55
25	female	36.5017	nd	37	nd	nd	nd	nd	nd	nd	nd	nd	nd	37	nd	nd	nd	nd	nd	nd	nd	nd	nd	nd	nd	nd	nd	182
26	female	37.551	nd	13	nd	nd	nd	nd	nd	nd	nd	nd	nd	13	nd	nd	nd	nd	nd	nd	nd	nd	nd	nd	nd	nd	nd	66
27	female	37.7728	nd	10	nd	nd	nd	nd	nd	nd	nd	nd	nd	10	nd	nd	nd	nd	nd	nd	nd	nd	nd	nd	nd	nd	nd	66
28	female	40.05	nd	nd	nd	nd	nd	nd	nd	nd	nd	nd	nd	nd	nd	25	nd	nd	nd	nd	nd	nd	nd	nd	25	nd	nd	108
29	female	41.5702	nd	47	nd	nd	nd	nd	nd	nd	nd	nd	nd	47	nd	nd	nd	nd	nd	nd	nd	nd	nd	nd	nd	nd	nd	109
30	female	42.7098	nd	53	nd	nd	nd	nd	nd	nd	nd	nd	nd	53	nd	nd	nd	nd	nd	nd	nd	nd	nd	nd	nd	nd	nd	492
31	female	45.7844	nd	17	nd	nd	nd	nd	nd	nd	nd	nd	nd	17	nd	nd	nd	nd	nd	nd	nd	nd	nd	nd	nd	nd	nd	131
32	female	46.4168	nd	8	nd	nd	nd	nd	nd	nd	nd	nd	nd	8	nd	nd	nd	nd	nd	nd	nd	nd	nd	nd	nd	nd	nd	68
33	female	47.0664	nd	7	nd	nd	nd	nd	nd	nd	nd	nd	nd	7	nd	nd	nd	nd	nd	nd	nd	nd	nd	nd	nd	nd	nd	55
34	female	61.1184	nd	7	nd	nd	nd	nd	nd	nd	nd	nd	nd	7	nd	nd	nd	nd	nd	nd	nd	nd	nd	nd	nd	nd	nd	58
35	female	70.5674	nd	6	nd	nd	nd	nd	nd	nd	nd	nd	nd	6	nd	nd	nd	nd	nd	nd	nd	nd	nd	nd	nd	nd	nd	50
36	male	3.32923	nd	nd	nd	nd	nd	nd	nd	nd	nd	nd	nd	nd	nd	nd	nd	nd	nd	nd	nd	nd	nd	nd	nd	nd	nd	254
37	male	3.71526	nd	nd	nd	nd	nd	nd	nd	nd	nd	nd	nd	nd	nd	nd	nd	nd	nd	nd	nd	nd	nd	nd	nd	nd	nd	84
38	male	4.10509	nd	nd	nd	nd	nd	nd	nd	nd	nd	nd	nd	nd	nd	nd	nd	nd	nd	nd	nd	nd	nd	nd	nd	nd	nd	102
39	male	4.47455	nd	nd	nd	nd	nd	nd	nd	nd	nd	nd	nd	nd	nd	nd	nd	nd	nd	nd	nd	nd	nd	nd	nd	nd	nd	109
40	male	6.09934	nd	nd	nd	nd	nd	nd	nd	nd	nd	nd	nd	nd	nd	nd	nd	nd	nd	nd	nd	nd	nd	nd	nd	nd	nd	53
41	male	6.31834	nd	nd	nd	nd	nd	nd	nd	nd	nd	nd	nd	nd	nd	nd	nd	nd	nd	nd	nd	nd	nd	nd	nd	nd	nd	52
42	male	8.76734	nd	6	nd	nd	nd	nd	nd	nd	nd	nd	nd	7	nd	nd	nd	nd	nd	nd	nd	nd	nd	nd	nd	nd	nd	46
43	male	11.8475	nd	6	nd	nd	nd	nd	nd	nd	nd	nd	nd	nd	nd	nd	nd	nd	nd	nd	nd	nd	nd	nd	nd	nd	nd	47
44	male	13.1431	nd	5	nd	nd	nd	nd	nd	nd	nd	nd	nd	nd	nd	nd	nd	nd	nd	nd	nd	nd	nd	nd	nd	nd	nd	39
45	male	15.3046	nd	4	nd	nd	nd	nd	nd	nd	nd	nd	nd	4	nd	nd	nd	nd	nd	nd	nd	nd	nd	nd	nd	nd	nd	28
46	male	16.2171	nd	nd	nd	nd	nd	nd	nd	nd	nd	nd	nd	5	nd	nd	nd	nd	nd	nd	nd	nd	nd	nd	nd	nd	nd	35
47	male	19.4552	nd	5	nd	nd	nd	nd	nd	nd	nd	nd	nd	nd	nd	nd	nd	nd	nd	nd	nd	nd	nd	nd	nd	nd	nd	46
48	male	27.0472	nd	nd	nd	nd	nd	nd	nd	nd	nd	nd	nd	nd	nd	nd	nd	nd	nd	nd	nd	nd	nd	nd	nd	nd	nd	67
49	male	27.8357	nd	8	nd	nd	nd	nd	nd	nd	nd	nd	nd	nd	nd	nd	nd	nd	nd	nd	nd	nd	nd	nd	nd	nd	nd	66
50	male	29.0144	nd	nd	nd	nd	nd	nd	nd	nd	nd	nd	nd	nd	nd	nd	nd	nd	nd	nd	nd	nd	nd	nd	nd	nd	nd	44
51	male	32.5072	nd	nd	nd	nd	nd	nd	nd	nd	nd	nd	nd	6.14995	nd	nd	nd	nd	nd	nd	nd	nd	nd	nd	nd	nd	nd	86
52	male	33.2444	nd	nd	nd	nd	nd	nd	nd	nd	nd	nd	nd	nd	nd	nd	nd	nd	nd	nd	nd	nd	nd	nd	nd	nd	nd	95
53	male	33.7098	nd	nd	nd	nd	nd	nd	nd	nd	nd	nd	nd	6	nd	nd	nd	nd	nd	nd	nd	nd	nd	nd	nd	nd	nd	49
54	male	34.5045	nd	nd	nd	nd	nd	nd	nd	nd	nd	nd	nd	nd	nd	nd	nd	nd	nd	nd	nd	nd	nd	nd	nd	nd	nd	35
55	male	36.8365	nd	nd	nd	nd	nd	nd	nd	nd	nd	nd	nd	5.61526	nd	nd	nd	nd	nd	nd	nd	nd	nd	nd	nd	nd	nd	60
56	male	44.2964	nd	nd	nd	nd	nd	nd	nd	nd	nd	nd	nd	nd	nd	nd	nd	nd	nd	nd	nd	nd	nd	nd	nd	nd	nd	155
57	male	50.6687	nd	6	nd	nd	nd	nd	nd	nd	nd	nd	nd	6	nd	nd	nd	nd	nd	nd	nd	nd	nd	nd	nd	nd	nd	52
58	male	54.4196	nd	nd	nd	nd	nd	nd	nd	nd	nd	nd	nd	5	nd	nd	nd	nd	nd	nd	nd	nd	nd	nd	nd	nd	nd	79
59	male	60.7043	nd	6	nd	nd	nd	nd	nd	nd	nd	nd	nd	nd	nd	nd	nd	nd	nd	nd	nd	nd	nd	nd	nd	nd	nd	49
95th percentile			nd	37	nd	nd	nd	nd	nd	nd	nd	nd	nd	37	nd	nd	nd	nd	nd	nd	nd	nd	nd	nd	nd	nd	nd	293
nd: not detected
