# Supplementary material for: UPLC-MS/MS High-Risk Screening for Sphingolipidoses Using Dried Urine Spots
Source: Biomolecules. 2024 Dec 17;14(12):1612. doi: 10.3390/biom14121612 (PMC11727146; doi:10.3390/biom14121612)
Supplement: Supplementary file 1 [file biomolecules-14-01612-s001.zip › Table S-11.xlsx]

## Sheet: Final - Demographic
A			Age range		Lyso-Sulf		GalSph		Lyso-GM2		Lyso-GM1		Lyso-SM
			years		pmol/mmol creat.		pmol/mmol creat.		pmol/mmol creat.		pmol/mmol creat.		pmol/mmol creat.
SPHINGOLIPIDOSES (n=119]		n	Median	Range [min-max]	Median	Range [min-max]	Median	Range [min-max]	Median	Range [min-max]	Median	Range [min-max]	Median	Range [min-max]
Fabry disease	Untreated female (UFF]	33	34.4	[8.4-62.4]	nd	n/a	nd	n/a	nd	n/a	nd	n/a	51	[22-756]
	Classical mutations	27	36.1	[8.4-62.4]	nd	n/a	nd	n/a	nd	n/a	nd	n/a	48	[22-306]
	Late-onset mutations	6	31.7	[11.1-52.1]	nd	n/a	nd	n/a	nd	n/a	nd	n/a	65	[51-756]
	Treated female (TFF)	24	57.2	[38.5-71.4]	nd	n/a	nd	n/a	nd	n/a	nd	n/a	75	[17-304]
	Classical mutations	22	56.0	[38.5-71.4]	nd	n/a	nd	n/a	nd	n/a	nd	n/a	71	[17-304]
	Late-onset mutations	2	62.6	[62.0-63.2]	nd	n/a	nd	n/a	nd	n/a	nd	n/a	92	[85-99]
	Untreated male (UFM)	19	28.1	[8.6-66.9]	nd	n/a	nd	n/a	nd	n/a	nd	n/a	92	[37-258]
	Classical mutations	11	23.9	[8.6-48.8]	nd	n/a	nd	n/a	nd	n/a	nd	n/a	102	[37-162]
	Late-onset mutations	8	37.1	[13.9-66.9]	nd	n/a	nd	n/a	nd	n/a	nd	n/a	76	[40-258]
	Treated male (TFM)	22	44.8	[25.1-66.4]	nd	n/a	nd	n/a	nd	n/a	nd	n/a	70	[26-211]
	Classical mutations	20	44.8	[25.1-60.1]	nd	n/a	nd	n/a	nd	n/a	nd	n/a	76	[34-211]
	Late-onset mutations	2	53.9	[41.3-66.4]	nd	n/a	nd	n/a	nd	n/a	nd	n/a	34	[26-42]
Gaucher Disease	Untreated	9	50.3	[42.8-70.7]	nd	n/a	nd	n/a	nd	n/a	nd	n/a	52	[13-203]
	Treated	5	16.0	[5.9-17.4]	nd	n/a	nd	n/a	nd	n/a	nd	n/a	36	[22-169]
MLD	Treated	4	n/a	n/a	nd	[nd-875]	nd	n/a	nd	n/a	nd	n/a	671	[255-869]
GM1	Treated	2	2.6	[1,8-3,5]	nd	n/a	nd	n/a	nd	n/a	nd	n/a	141	[53-228]
NPC	Treated	1	4.1	n/a	nd	n/a	nd	n/a	nd	n/a	nd	n/a	63	n/a
PATHOLOGICAL CONTROLS (n=21)		n	Median	Range [min-max]	Median	Range [min-max]	Median	Range [min-max]	Median	Range [min-max]	Median	Range [min-max]	Median	Range [min-max]
Pompe	Treated	2	6.2	[5.5-6.8]	nd	n/a	nd	n/a	nd	n/a	nd	n/a	68	[46-91]
MPS	Type I (Hurler syndrome)	4	9.3	[7.0-16.0]	nd	n/a	nd	n/a	nd	n/a	nd	n/a	83	[26-722]
	Type II (Hunter syndrome)	5	6.0	[5.0-14.9]	nd	n/a	nd	n/a	nd	n/a	nd	n/a	48	[37-65]
	Type IIIB (Sanfilippo syndrome)	1	1.8	n/a	nd	n/a	nd	n/a	nd	n/a	nd	n/a	155	n/a
	Type IVA (Morquio syndrome)	6	13.6	[3.1-36.3]	nd	n/a	nd	n/a	nd	n/a	nd	n/a	82	[28-860]
	Type VI	2	23.1	[4.0-42.2]	nd	n/a	nd	n/a	nd	n/a	nd	n/a	63	[31-96]
	Type VII	1	40.5	n/a	nd	n/a	nd	n/a	nd	n/a	nd	n/a	50	n/a
HEALTHY CONTROLS (n=60)		n	Median	Range [min-max]	Median	Range [min-max]	Median	Range [min-max]	Median	Range [min-max]	Median	Range [min-max]	Median	Range [min-max]
Controls	All	59	27.2	[2.6-70.6]	nd	n/a	nd	n/a	nd	n/a	nd	n/a	67	[nd-492]
	Male	24	23.3	[3.3-60.7]	nd	n/a	nd	n/a	nd	n/a	nd	n/a	46	[28-58]
	Female	35	27.3	[2.6-70.6]	nd	n/a	nd	n/a	nd	n/a	nd	n/a	105	[nd-492]
NORMAL REFERENCE VALUE (95th percentile)			n/a		nd		nd		nd		nd		293
B			GluSph		GluSph (-28]		GluSph (-26]		GluSph (-12]		GluSph(+2]		GluSph (+14]		GluSph (+16]		GluSph (+30]		GluSph (+32]
			pmol/mmol creat.		pmol/mmol creat.		pmol/mmol creat.		pmol/mmol creat.		pmol/mmol creat.		pmol/mmol creat.		pmol/mmol creat.		pmol/mmol creat.		pmol/mmol creat.
SPHINGOLIPIDOSES (n=119]		n	Median	Range [min-max]	Median	Range [min-max]	Median	Range [min-max]	Median	Range [min-max]	Median	Range [min-max]	Median	Range [min-max]	Median	Range [min-max]	Median	Range [min-max]	Median	Range [min-max]
Fabry disease	Untreated female (UFF]	33	12	[nd-57]	nd	n/a	nd	n/a	nd	n/a	nd	n/a	nd	n/a	nd	n/a	nd	n/a	nd	[nd-831]
	Classical mutations	27	12	[nd-57]	nd	n/a	nd	n/a	nd	n/a	nd	n/a	nd	n/a	nd	n/a	nd	n/a	nd	[nd-831]
	Late-onset mutations	6	13	[nd-32]	nd	n/a	nd	n/a	nd	n/a	nd	n/a	nd	n/a	nd	n/a	nd	n/a	nd	n/a
	Treated female (TFF)	24	13	[nd-81]	nd	[nd-11]	nd	n/a	nd	n/a	nd	n/a	nd	n/a	nd	n/a	nd	n/a	nd	n/a
	Classical mutations	22	13	[nd-81]	nd	[nd-11]	nd	n/a	nd	n/a	nd	n/a	nd	n/a	nd	n/a	nd	n/a	nd	n/a
	Late-onset mutations	2	13	[nd-26]	nd	n/a	nd	n/a	nd	n/a	nd	n/a	nd	n/a	nd	n/a	nd	n/a	nd	n/a
	Untreated male (UFM)	19	nd	[nd-22]	nd	n/a	nd	n/a	nd	n/a	nd	n/a	nd	[nd-22]	nd	[nd-63]	nd	[nd-40]	nd	n/a
	Classical mutations	11	nd	[nd-22]	nd	n/a	nd	n/a	nd	n/a	nd	n/a	nd	[nd-22]	nd	[nd-63]	nd	[nd-40]	nd	n/a
	Late-onset mutations	8	nd	n/a	nd	n/a	nd	n/a	nd	n/a	nd	n/a	nd	n/a	nd	n/a	nd	n/a	nd	n/a
	Treated male (TFM)	22	9	[nd-26]	nd	n/a	nd	n/a	nd	n/a	nd	n/a	nd	[nd-30]	nd	[nd-36]	nd	[nd-18]	nd	n/a
	Classical mutations	20	10	[nd-26]	nd	n/a	nd	n/a	nd	n/a	nd	n/a	nd	[nd-30]	nd	[nd-36]	nd	[nd-18]	nd	n/a
	Late-onset mutations	2	7	[5-9]	nd	n/a	nd	n/a	nd	n/a	nd	n/a	nd	n/a	nd	n/a	nd	n/a	nd	n/a
Gaucher Disease	Untreated	9	50	[30-1071]	61	[nd-584]	2690	[nd-10081]	1060	[nd-6407]	993	[nd-6644]	697	[93-17208]	1463	[nd-13062]	1683	[78-5618]	197	[nd-6654]
	Treated	5	38	[9-66]	25	[nd-84]	472	[19-1250]	354	[nd-543]	362	[17-525]	281	[18-1454]	426	[33-1035]	575	[17-647]	215	[nd-575]
MLD	Treated	4	94	[nd-267]	nd	n/a	nd	n/a	nd	n/a	nd	n/a	nd	n/a	nd	n/a	nd	n/a	nd	n/a
GM1	Treated	2	nd	n/a	nd	n/a	25	[nd-49]	nd	n/a	nd	n/a	nd	n/a	nd	n/a	nd	n/a	nd	n/a
NPC	Treated	1	16	n/a	nd	n/a	34	n/a	nd	n/a	24	n/a	nd	n/a	nd	n/a	62	n/a	nd	n/a
PATHOLOGICAL CONTROLS (n=21)		n	Median	Range [min-max]	Median	Range [min-max]	Median	Range [min-max]	Median	Range [min-max]	Median	Range [min-max]	Median	Range [min-max]	Median	Range [min-max]	Median	Range [min-max]	Median	Range [min-max]
Pompe	Treated	2	20	[13-27]	nd	n/a	41	[19-62]	nd	n/a	nd	n/a	nd	n/a	nd	n/a	67	[39-95]	nd	n/a
MPS	Type I (Hurler syndrome)	4	nd	[nd-127]	nd	n/a	nd	n/a	nd	n/a	nd	n/a	nd	n/a	nd	n/a	nd	n/a	nd	n/a
	Type II (Hunter syndrome)	5	nd	n/a	nd	n/a	nd	n/a	nd	n/a	nd	n/a	nd	n/a	nd	n/a	nd	[nd-30]	nd	n/a
	Type IIIB (Sanfilippo syndrome)	1	nd	n/a	nd	n/a	nd	n/a	nd	n/a	nd	n/a	nd	n/a	nd	n/a	nd	n/a	nd	n/a
	Type IVA (Morquio syndrome)	6	nd	n/a	nd	n/a	nd	n/a	nd	n/a	nd	n/a	nd	n/a	nd	n/a	nd	n/a	nd	n/a
	Type VI	2	nd	n/a	nd	n/a	nd	n/a	nd	n/a	nd	n/a	nd	n/a	nd	n/a	nd	n/a	nd	n/a
	Type VII	1	nd	n/a	nd	n/a	nd	n/a	nd	n/a	nd	n/a	62	n/a	61	n/a	46	n/a	nd	n/a
HEALTHY CONTROLS (n=60)		n	Median	Range [min-max]	Median	Range [min-max]	Median	Range [min-max]	Median	Range [min-max]	Median	Range [min-max]	Median	Range [min-max]	Median	Range [min-max]	Median	Range [min-max]	Median	Range [min-max]
Controls	All	59	6	[nd-53]	nd	n/a	nd	n/a	nd	n/a	nd	n/a	nd	n/a	nd	n/a	nd	n/a	nd	n/a
	Male	24	nd	[nd-8]	nd	n/a	nd	n/a	nd	n/a	nd	n/a	nd	n/a	nd	n/a	nd	n/a	nd	n/a
	Female	35	8	[nd-53]	nd	n/a	nd	n/a	nd	n/a	nd	n/a	nd	n/a	nd	n/a	nd	n/a	nd	n/a
NORMAL REFERENCE VALUE (95th percentile)			37		nd		nd		nd		nd		nd		nd		nd		nd
C			Lyso-Gb3		Lyso-Gb3 (-28)		Lyso-Gb3 (-12)		Lyso-Gb3 (-2)		Lyso-Gb3 (+14)		Lyso-Gb3 (+16)		Lyso-Gb3 (+34)		Lyso-Gb3 (+50)
			pmol/mmol creat.		pmol/mmol creat.		pmol/mmol creat.		pmol/mmol creat.		pmol/mmol creat.		pmol/mmol creat.		pmol/mmol creat.		pmol/mmol creat.
SPHINGOLIPIDOSES (n=119]		n	Median	Range [min-max]	Median	Range [min-max]	Median	Range [min-max]	Median	Range [min-max]	Median	Range [min-max]	Median	Range [min-max]	Median	Range [min-max]	Median	Range [min-max]
Fabry disease	Untreated female (UFF]	33	19	[nd-114]	nd	[nd-88]	nd	[nd-101]	nd	n/a	nd	[nd-51]	38	[nd-288]	37	[nd-382]	nd	[nd-164]
	Classical mutations	27	21	[nd-114]	nd	n/a	nd	[nd-101]	nd	n/a	nd	[nd-51]	5nd	[nd-288]	42	[nd-382]	22	[nd-164]
	Late-onset mutations	6	nd	n/a	nd	[nd-88]	nd	n/a	nd	n/a	nd	n/a	nd	n/a	nd	n/a	nd	n/a
	Treated female (TFF)	24	5	[nd-63]	nd	n/a	nd	[nd-163]	nd	n/a	nd	[nd-88]	64	[nd-331]	78	[nd-156]	37	[nd-145]
	Classical mutations	22	15	[nd-63]	nd	n/a	nd	[nd-163]	nd	n/a	nd	[nd-88]	64	[nd-331]	85	[nd-156]	44	[nd-145]
	Late-onset mutations	2	nd	n/a	nd	n/a	nd	n/a	nd	n/a	nd	n/a	39	[nd-78]	nd	n/a	nd	n/a
	Untreated male (UFM)	19	24	[nd-491]	nd	[nd-286]	103	[nd-2212]	nd	[nd-497]	21	[nd-1089]	120	[nd-5048]	157	[nd-1906]	182	[nd-3853]
	Classical mutations	11	54	[nd-491]	23	[nd-286]	390	[nd-2212]	nd	[nd-497]	210	[nd-1089]	1039	[nd-5048]	1033	[120-1906]	2251	[177-3853]
	Late-onset mutations	8	nd	[nd-27]	nd	n/a	nd	[nd-103]	nd	n/a	nd	[nd-21]	54	[nd-120]	18	[nd-57]	nd	[nd-48]
	Treated male (TFM)	22	25	[nd-233]	nd	[nd-100]	102	[nd-554]	nd	[nd-142]	18	[nd-479]	213	[26-2048]	154	[nd-795]	139	[nd-939]
	Classical mutations	20	30	[nd-233]	nd	[nd-100]	122	[nd-554]	nd	[nd-142]	25	[nd-479]	220	[76-2048]	169	[nd-795]	141	[nd-939]
	Late-onset mutations	2	6	[nd-12]	nd	n/a	nd	n/a	nd	n/a	nd	n/a	31	[26-35]	22	[15-29]	nd	n/a
Gaucher Disease	Untreated	9	nd	n/a	nd	n/a	nd	n/a	nd	n/a	nd	n/a	nd	[nd-220]	nd	n/a	nd	n/a
	Treated	5	nd	n/a	nd	n/a	nd	n/a	nd	n/a	nd	n/a	nd	[nd-32]	nd	n/a	nd	n/a
MLD	Treated	4	nd	n/a	nd	n/a	nd	n/a	nd	n/a	nd	n/a	nd	n/a	nd	n/a	nd	n/a
GM1	Treated	2	nd	n/a	nd	n/a	nd	n/a	nd	n/a	nd	n/a	nd	n/a	nd	n/a	nd	n/a
NPC	Treated	1	nd	n/a	nd	n/a	nd	n/a	nd	n/a	nd	n/a	nd	n/a	nd	n/a	nd	n/a
PATHOLOGICAL CONTROLS (n=21)		n	Median	Range [min-max]	Median	Range [min-max]	Median	Range [min-max]	Median	Range [min-max]	Median	Range [min-max]	Median	Range [min-max]	Median	Range [min-max]	Median	Range [min-max]
Pompe	Treated	2	nd	n/a	nd	n/a	nd	n/a	nd	n/a	nd	n/a	nd	n/a	nd	n/a	nd	n/a
MPS	Type I (Hurler syndrome)	4	nd	n/a	nd	n/a	nd	n/a	nd	n/a	nd	n/a	nd	n/a	nd	n/a	nd	n/a
	Type II (Hunter syndrome)	5	nd	n/a	nd	n/a	nd	[nd-118]	nd	n/a	nd	n/a	nd	[nd-112]	nd	[nd-32]	nd	n/a
	Type IIIB (Sanfilippo syndrome)	1	nd	n/a	nd	n/a	nd	n/a	nd	n/a	nd	n/a	nd	n/a	nd	n/a	nd	n/a
	Type IVA (Morquio syndrome)	6	nd	n/a	nd	n/a	nd	n/a	nd	n/a	nd	n/a	nd	n/a	nd	n/a	nd	n/a
	Type VI	2	nd	n/a	nd	n/a	nd	n/a	nd	n/a	nd	n/a	nd	n/a	nd	n/a	nd	n/a
	Type VII	1	nd	n/a	nd	n/a	nd	n/a	nd	n/a	nd	n/a	51	n/a	nd	n/a	nd	n/a
HEALTHY CONTROLS (n=60)		n	Median	Range [min-max]	Median	Range [min-max]	Median	Range [min-max]	Median	Range [min-max]	Median	Range [min-max]	Median	Range [min-max]	Median	Range [min-max]	Median	Range [min-max]
Controls	All	59	nd	[nd-25]	nd	n/a	nd	n/a	nd	n/a	nd	n/a	nd	n/a	nd	n/a	nd	n/a
	Male	24	nd	n/a	nd	n/a	nd	n/a	nd	n/a	nd	n/a	nd	n/a	nd	n/a	nd	n/a
	Female	35	nd	[nd-25]	nd	n/a	nd	n/a	nd	n/a	nd	n/a	nd	n/a	nd	n/a	nd	n/a
NORMAL REFERENCE VALUE (95th percentile)			nd		nd		nd		nd		nd		nd		nd		nd
D			Regouped GluSph related analogs		GluSph and its related analogs		Regouped Lyso-Gb3 related analogs		Lyso-Gb3 and its related analogs
			pmol/mmol creat.		pmol/mmol creat.		pmol/mmol creat.		pmol/mmol creat.
SPHINGOLIPIDOSES (n=119]		n	Median	Range [min-max]	Median	Range [min-max]	Median	Range [min-max]	Median	Range [min-max]
Fabry disease	Untreated female (UFF]	33	nd	[nd-831]	13	[nd-831]	90	[nd-982]	111	[nd-1068]
	Classical mutations	27	nd	[nd-831]	13	[nd-831]	125	[nd-982]	154	[nd-1068]
	Late-onset mutations	6	nd	n/a	13	[nd-32]	nd	[nd-88]	nd	[nd-88]
	Treated female (TFF)	24	nd	[nd-11]	13	[nd-81]	200	[nd-845]	226	[nd-894]
	Classical mutations	22	nd	[nd-11]	13	[nd-81]	213	[nd-845]	242	[nd-894]
	Late-onset mutations	2	nd	n/a	13	[nd-26]	39	[nd-78]	39	[nd-78]
	Untreated male (UFM)	19	nd	[nd-125]	nd	[nd-125]	409	[nd-15382]	409	[nd-15382]
	Classical mutations	11	nd	[nd-125]	nd	[nd-125]	4440	[nd-14891]	4440	[387-15382]
	Late-onset mutations	8	nd	n/a	nd	n/a	90	[nd-306]	90	[nd-330]
	Treated male (TFM)	22	nd	[nd-41]	10	[nd-59]	589	[50-4118]	606	[55-4351]
	Classical mutations	20	nd	[nd-41]	2	[nd-59]	656	[177-4118]	684	[186-4351]
	Late-onset mutations	2	nd	n/a	6	[5-9]	53	[50-55]	59	[55-62]
Gaucher Disease	Untreated	9	9549	[171-66258]	9690	[238-67330]	nd	[nd-220]	nd	[nd-220]
	Treated	5	3340	[105-5276]	3406	[114-5314]	nd	[nd-32]	nd	[nd-32]
MLD	Treated	4	nd	n/a	nd	[nd-167]	nd	n/a	nd	n/a
GM1	Treated	2	25	[0-25]	25	[0-25]	nd	n/a	nd	n/a
NPC	Treated	1	120	n/a	136	n/a	32	n/a	32	n/a
PATHOLOGICAL CONTROLS (n=21)		n	Median	Range [min-max]	Median	Range [min-max]	Median	Range [min-max]	Median	Range [min-max]
Pompe	Treated	2	108	[59-158]	128	[72-185]	nd	n/a	nd	n/a
MPS	Type I (Hurler syndrome)	4	nd	n/a	nd	[0-127]	nd	n/a	nd	n/a
	Type II (Hunter syndrome)	5	nd	[nd-30]	nd	[nd-30]	nd	[nd-229]	nd	[nd-229]
	Type IIIB (Sanfilippo syndrome)	1	nd	n/a	nd	n/a	nd	n/a	nd	n/a
	Type IVA (Morquio syndrome)	6	nd	n/a	nd	n/a	nd	n/a	nd	n/a
	Type VI	2	nd	n/a	nd	n/a	nd	n/a	nd	n/a
	Type VII	1	169	n/a	169	n/a	51	n/a	51	n/a
HEALTHY CONTROLS (n=60)		n	Median	Range [min-max]	Median	Range [min-max]	Median	Range [min-max]	Median	Range [min-max]
Controls	All	59	nd	n/a	6	[nd-53]	nd	n/a	nd	[nd-25]
	Male	24	nd	n/a	6	[nd-8]	nd	n/a	nd	n/a
	Female	35	nd	n/a	8	[nd-53]	nd	n/a	nd	[nd-25]
NORMAL REFERENCE VALUE (95th percentile)			nd		37		nd		nd
