# Supplementary material for: UPLC-MS/MS High-Risk Screening for Sphingolipidoses Using Dried Urine Spots
Source: Biomolecules. 2024 Dec 17;14(12):1612. doi: 10.3390/biom14121612 (PMC11727146; doi:10.3390/biom14121612)
Supplement: Supplementary file 1 [file biomolecules-14-01612-s001.zip › Table S-12.xlsx]

## Sheet: S12
	GluSph	GluSph related analogs only	GluSph and its related analogs
Kruskal-Wallis test	P-value	P-value	P-value
5 groups comparison	****	****	****
Dunn's multiple comparisons test	P-value	P-value	P-value
CTRL vs. LSD	ns	ns	ns
CTRL vs. Sph	ns	ns	ns
CTRL vs. TG	*	****	***
CTRL vs. UG	****	****	****
LSD vs. Sph	**	ns	ns
LSD vs. TG	**	****	***
LSD vs. UG	****	****	****
Sph vs. TG	ns	****	*
Sph vs. UG	**	****	***
TG vs. UG	ns	ns	ns
P-value signifiance: ns: >0.05; *: <0.05; **: <0.01; ***: <0.001; ****: <0.0001
