# Supplementary material for: UPLC-MS/MS High-Risk Screening for Sphingolipidoses Using Dried Urine Spots
Source: Biomolecules. 2024 Dec 17;14(12):1612. doi: 10.3390/biom14121612 (PMC11727146; doi:10.3390/biom14121612)
Supplement: Supplementary file 1 [file biomolecules-14-01612-s001.zip › Table S-13.xlsx]

## Sheet: Final
Classical mutations	Lyso-Gb3	Lyso-Gb3 related analogs	Lyso-Gb3 and its related analogs
Kruskal-Wallis test	P-Value	P-Value	P-Value
7 groups comparaisons	****	****	****
Dunn's multiple comparisons test	P-Value	P-Value	P-Value
n=59 - CTRL vs. n=21 - LSD	ns	ns	ns
n=59 - CTRL vs. n=20 - Sph	ns	ns	ns
n=59 - CTRL vs. n=22 - TFF	***	****	****
n=59 - CTRL vs. n=27 - UFF	****	****	****
n=59 - CTRL vs. n=20 - TFM	****	****	****
n=59 - CTRL vs. n=11 - UFM	****	****	****
n=21 - LSD vs. n=20 - Sph	ns	ns	ns
n=21 - LSD vs. n=22 - TFF	*	***	***
n=21 - LSD vs. n=27 - UFF	****	**	***
n=21 - LSD vs. n=20 - TFM	****	****	****
n=21 - LSD vs. n=11 - UFM	****	****	****
n=20 - Sph vs. n=22 - TFF	*	***	***
n=20 - Sph vs. n=27 - UFF	****	**	***
n=20 - Sph vs. n=20 - TFM	****	****	****
n=20 - Sph vs. n=11 - UFM	****	****	****
n=22 - TFF vs. n=27 - UFF	ns	ns	ns
n=22 - TFF vs. n=20 - TFM	ns	ns	ns
n=22 - TFF vs. n=11 - UFM	ns	ns	ns
n=27 - UFF vs. n=20 - TFM	ns	ns	ns
n=27 - UFF vs. n=11 - UFM	ns	*	ns
n=20 - TFM vs. n=11 - UFM	ns	ns	ns
P-value signifiance: ns: >0.05; *: <0.05; **: <0.01; ***: <0.001; ****: <0.0001
Later-Onset mutations	Lyso-Gb3	Lyso-Gb3 related analogs	Lyso-Gb3 and its related analogs
Kruskal-Wallis test	P-Value	P-Value	P-Value
7 groups comparaisons	****	****	****
Dunn's multiple comparisons test	P-Value	P-Value	P-Value
n=59 - CTRL vs. n=21 - LSD	ns	ns	ns
n=59 - CTRL vs. n=20 - Sph	ns	ns	ns
n=59 - CTRL vs. n=2 - TFF	ns	ns	ns
n=59 - CTRL vs. n=6 - UFF	ns	ns	ns
n=59 - CTRL vs. n=2 - TFM	**	**	**
n=59 - CTRL vs. n=8 - UFM	*	****	****
n=21 - LSD vs. n=20 - Sph	ns	ns	ns
n=21 - LSD vs. n=2 - TFF	ns	ns	ns
n=21 - LSD vs. n=6 - UFF	ns	ns	ns
n=21 - LSD vs. n=2 - TFM	**	*	*
n=21 - LSD vs. n=8 - UFM	*	**	*
n=20 - Sph vs. n=2 - TFF	ns	ns	ns
n=20 - Sph vs. n=6 - UFF	ns	ns	ns
n=20 - Sph vs. n=2 - TFM	**	ns	ns
n=20 - Sph vs. n=8 - UFM	*	*	*
n=2 - TFF vs. n=6 - UFF	ns	ns	ns
n=2 - TFF vs. n=2 - TFM	ns	ns	ns
n=2 - TFF vs. n=8 - UFM	ns	ns	ns
n=6 - UFF vs. n=2 - TFM	*	ns	ns
n=6 - UFF vs. n=8 - UFM	ns	ns	ns
n=2 - TFM vs. n=8 - UFM	ns	ns	ns
P-value signifiance: ns: >0.05; *: <0.05; **: <0.01; ***: <0.001; ****: <0.0001
