# Supplementary material for: UPLC-MS/MS High-Risk Screening for Sphingolipidoses Using Dried Urine Spots
Source: Biomolecules. 2024 Dec 17;14(12):1612. doi: 10.3390/biom14121612 (PMC11727146; doi:10.3390/biom14121612)
Supplement: Supplementary file 1 [file biomolecules-14-01612-s001.zip › Table S-14.xlsx]

## Sheet: Final
UFF							UFM							UG
Lyso-Gb3 only							Lyso-Gb3 only							GluSph only
Cutoff value (pmol/mmol creatinine)	Sensitivity%	95% CI	Specificity%	95% CI	Youden index		Cutoff value (pmol/mmol creatinine)	Sensitivity%	95% CI	Specificity%	95% CI	Youden index		Cutoff value (pmol/mmol creatinine)	Sensitivity%	95% CI	Specificity%	95% CI	Youden index
> 5.36	63.6	46.6% to 77.8%	98.3	91.1% to 99.9%	0.619		> 12.3	52.6	31.7% to 72.7%	98.3	91.1% to 99.9%	0.509		> 7.38	100	67.6% to 100%	64.4	51.7% to 75.4%	0.644
> 12.3	60.6	43.7% to 75.3%	98.3	91.1% to 99.9%	0.589		> 24.8	47.4	27.3% to 68.3%	98.3	91.1% to 99.9%	0.457		> 7.48	100	67.6% to 100%	66.1	53.4% to 76.9%	0.661
> 14.2	57.6	40.8% to 72.8%	98.3	91.1% to 99.9%	0.559		> 26.0	47.4	27.3% to 68.3%	100	94.0% to 100%	0.474		> 7.75	100	67.6% to 100%	67.8	55.1% to 78.3%	0.678
> 16.4	54.5	38.0% to 70.2%	98.3	91.1% to 99.9%	0.528		> 35.7	42.1	23.1% to 63.7%	100	94.0% to 100%	0.421		> 8.18	100	67.6% to 100%	69.5	56.9% to 79.7%	0.695
> 18.4	51.5	35.2% to 67.5%	98.3	91.1% to 99.9%	0.498		> 45.1	36.8	19.1% to 59.0%	100	94.0% to 100%	0.368		> 8.41	100	67.6% to 100%	71.2	58.6% to 81.2%	0.712
> 18.7	48.5	32.5% to 64.8%	98.3	91.1% to 99.9%	0.468		> 49.6	31.6	15.4% to 54.0%	100	94.0% to 100%	0.316		> 8.49	100	67.6% to 100%	72.9	60.4% to 82.6%	0.729
> 19.7	45.5	29.8% to 62.0%	98.3	91.1% to 99.9%	0.438		> 54.6	26.3	11.8% to 48.8%	100	94.0% to 100%	0.263		> 9.26	100	67.6% to 100%	74.6	62.2% to 83.9%	0.746
> 21.1	42.4	27.2% to 59.2%	98.3	91.1% to 99.9%	0.407		> 78.2	21.1	8.51% to 43.3%	100	94.0% to 100%	0.211		> 10.1	100	67.6% to 100%	76.3	64.0% to 85.3%	0.763
> 22.9	39.4	24.7% to 56.3%	98.3	91.1% to 99.9%	0.377		> 104	15.8	5.52% to 37.6%	100	94.0% to 100%	0.158		> 10.3	100	67.6% to 100%	78	65.9% to 86.6%	0.78
> 24.7	36.4	22.2% to 53.4%	98.3	91.1% to 99.9%	0.347		> 236	10.5	1.87% to 31.4%	100	94.0% to 100%	0.105		> 11.0	100	67.6% to 100%	79.7	67.7% to 88.0%	0.797
> 27.3	36.4	22.2% to 53.4%	100	94.0% to 100%	0.364		> 427	5.26	0.270% to 24.6%	100	94.0% to 100%	0.053		> 11.6	100	67.6% to 100%	81.4	69.6% to 89.3%	0.814
> 35.0	33.3	19.8% to 50.4%	100	94.0% to 100%	0.333		Lyso-Gb3 related analogs only							> 12.0	100	67.6% to 100%	83.1	71.5% to 90.5%	0.831
> 41.9	30.3	17.4% to 47.3%	100	94.0% to 100%	0.303		Cutoff value (pmol/mmol creatinine)	Sensitivity%	95% CI	Specificity%	95% CI	Youden index		> 12.5	100	67.6% to 100%	84.7	73.5% to 91.8%	0.847
> 45.4	27.3	15.1% to 44.2%	100	94.0% to 100%	0.273		> 40.6	84.2	62.4% to 94.5%	100	94.0% to 100%	0.842		> 13.2	100	67.6% to 100%	86.4	75.5% to 93.0%	0.864
> 47.9	24.2	12.8% to 41.0%	100	94.0% to 100%	0.242		> 89.9	78.9	56.7% to 91.5%	100	94.0% to 100%	0.789		> 15.1	100	67.6% to 100%	88.1	77.5% to 94.1%	0.881
> 50.2	21.2	10.7% to 37.8%	100	94.0% to 100%	0.212		> 122	73.7	51.2% to 88.2%	100	94.0% to 100%	0.737		> 20.4	100	67.6% to 100%	89.8	79.5% to 95.3%	0.898
> 59.3	18.2	8.61% to 34.4%	100	94.0% to 100%	0.182		> 158	68.4	46.0% to 84.6%	100	94.0% to 100%	0.684		> 26.2	100	67.6% to 100%	91.5	81.6% to 96.3%	0.915
> 66.8	15.2	6.65% to 30.9%	100	94.0% to 100%	0.152		> 238	63.2	41.0% to 80.9%	100	94.0% to 100%	0.632		> 29.2	100	67.6% to 100%	93.2	83.8% to 97.3%	0.932
> 68.1	12.1	4.82% to 27.3%	100	94.0% to 100%	0.121		> 346	57.9	36.3% to 76.9%	100	94.0% to 100%	0.579		> 30.5	87.5	52.9% to 99.4%	93.2	83.8% to 97.3%	0.807
> 77.6	9.09	3.14% to 23.6%	100	94.0% to 100%	0.0909		> 398	52.6	31.7% to 72.7%	100	94.0% to 100%	0.526		> 31.5	75	40.9% to 95.6%	93.2	83.8% to 97.3%	0.682
> 87.0	6.06	1.08% to 19.6%	100	94.0% to 100%	0.0606		> 911	47.4	27.3% to 68.3%	100	94.0% to 100%	0.474		> 33.0	62.5	30.6% to 86.3%	93.2	83.8% to 97.3%	0.557
> 101	3.03	0.155% to 15.3%	100	94.0% to 100%	0.0303		> 1574	42.1	23.1% to 63.7%	100	94.0% to 100%	0.421		> 35.6	50	21.5% to 78.5%	93.2	83.8% to 97.3%	0.432
Lyso-Gb3 related analogs only							> 2986	36.8	19.1% to 59.0%	100	94.0% to 100%	0.368		> 37.3	50	21.5% to 78.5%	94.9	86.1% to 98.6%	0.449
Cutoff value (pmol/mmol creatinine)	Sensitivity%	95% CI	Specificity%	95% CI	Youden index		> 4339	31.6	15.4% to 54.0%	100	94.0% to 100%	0.316		> 42.1	50	21.5% to 78.5%	96.6	88.5% to 99.4%	0.466
> 13.6	72.7	55.8% to 84.9%	100	94.0% to 100%	0.727		> 5352	26.3	11.8% to 48.8%	100	94.0% to 100%	0.263		> 49.9	50	21.5% to 78.5%	98.3	91.0% to 99.9%	0.483
> 28.4	69.7	52.7% to 82.6%	100	94.0% to 100%	0.697		> 6714	21.1	8.51% to 43.3%	100	94.0% to 100%	0.211		> 60.0	50	21.5% to 78.5%	100	93.9% to 100%	0.500
> 43.5	66.7	49.6% to 80.2%	100	94.0% to 100%	0.667		> 8247	15.8	5.52% to 37.6%	100	94.0% to 100%	0.158		> 159	37.5	13.7% to 69.4%	100	93.9% to 100%	0.375
> 60.9	63.6	46.6% to 77.8%	100	94.0% to 100%	0.636		> 10039	10.5	1.87% to 31.4%	100	94.0% to 100%	0.105		> 253	25	4.44% to 59.1%	100	93.9% to 100%	0.250
> 75.5	60.6	43.7% to 75.3%	100	94.0% to 100%	0.606		> 12820	5.26	0.270% to 24.6%	100	94.0% to 100%	0.053		> 663	12.5	0.641% to 47.1%	100	93.9% to 100%	0.125
> 87.0	57.6	40.8% to 72.8%	100	94.0% to 100%	0.576		Lyso-Gb3 and its related analogs							GluSph related analogs only
> 87.9	54.5	38.0% to 70.2%	100	94.0% to 100%	0.545		Cutoff value (pmol/mmol creatinine)	Sensitivity%	95% CI	Specificity%	95% CI	Youden index		Cutoff value (pmol/mmol creatinine)	Sensitivity%	95% CI	Specificity%	95% CI	Youden index
> 89.2	51.5	35.2% to 67.5%	100	94.0% to 100%	0.515		> 12.6	84.2	62.4% to 94.5%	98.3	91.1% to 99.9%	0.825		> 85.5	100	67.6% to 100%	100	93.9% to 100%	1
> 97.8	48.5	32.5% to 64.8%	100	94.0% to 100%	0.485		> 61.8	84.2	62.4% to 94.5%	100	94.0% to 100%	0.842		> 1841	87.5	52.9% to 99.4%	100	93.9% to 100%	0.875
> 107	45.5	29.8% to 62.0%	100	94.0% to 100%	0.455		> 103	78.9	56.7% to 91.5%	100	94.0% to 100%	0.789		> 4629	75	40.9% to 95.6%	100	93.9% to 100%	0.75
> 117	42.4	27.2% to 59.2%	100	94.0% to 100%	0.424		> 127	73.7	51.2% to 88.2%	100	94.0% to 100%	0.737		> 7162	62.5	30.6% to 86.3%	100	93.9% to 100%	0.625
> 151	39.4	24.7% to 56.3%	100	94.0% to 100%	0.394		> 158	68.4	46.0% to 84.6%	100	94.0% to 100%	0.684		> 9549	50	21.5% to 78.5%	100	93.9% to 100%	0.5
> 180	36.4	22.2% to 53.4%	100	94.0% to 100%	0.364		> 251	63.2	41.0% to 80.9%	100	94.0% to 100%	0.632		> 11005	37.5	13.7% to 69.4%	100	93.9% to 100%	0.375
> 189	33.3	19.8% to 50.4%	100	94.0% to 100%	0.333		> 358	57.9	36.3% to 76.9%	100	94.0% to 100%	0.579		> 11950	25	4.44% to 59.1%	100	93.9% to 100%	0.25
> 229	30.3	17.4% to 47.3%	100	94.0% to 100%	0.303		> 398	52.6	31.7% to 72.7%	100	94.0% to 100%	0.526		> 39334	12.5	0.641% to 47.1%	100	93.9% to 100%	0.125
> 271	27.3	15.1% to 44.2%	100	94.0% to 100%	0.273		> 934	47.4	27.3% to 68.3%	100	94.0% to 100%	0.474		GluSph and its related analogs
> 280	24.2	12.8% to 41.0%	100	94.0% to 100%	0.242		> 1624	42.1	23.1% to 63.7%	100	94.0% to 100%	0.421		Cutoff value (pmol/mmol creatinine)	Sensitivity%	95% CI	Specificity%	95% CI	Youden index
> 282	21.2	10.7% to 37.8%	100	94.0% to 100%	0.212		> 3014	36.8	19.1% to 59.0%	100	94.0% to 100%	0.368		> 1.80	100	67.6% to 100%	40.7	29.1% to 53.4%	0.407
> 286	18.2	8.61% to 34.4%	100	94.0% to 100%	0.182		> 4521	31.6	15.4% to 54.0%	100	94.0% to 100%	0.316		> 3.65	100	67.6% to 100%	42.4	30.6% to 55.1%	0.424
> 308	15.2	6.65% to 30.9%	100	94.0% to 100%	0.152		> 5556	26.3	11.8% to 48.8%	100	94.0% to 100%	0.263		> 4.22	100	67.6% to 100%	44.1	32.2% to 56.7%	0.441
> 333	12.1	4.82% to 27.3%	100	94.0% to 100%	0.121		> 6791	21.1	8.51% to 43.3%	100	94.0% to 100%	0.211		> 4.94	100	67.6% to 100%	45.8	33.7% to 58.3%	0.458
> 401	9.09	3.14% to 23.6%	100	94.0% to 100%	0.0909		> 8327	15.8	5.52% to 37.6%	100	94.0% to 100%	0.158		> 5.30	100	67.6% to 100%	47.5	35.3% to 60.0%	0.475
> 479	6.06	1.08% to 19.6%	100	94.0% to 100%	0.0606		> 10116	10.5	1.87% to 31.4%	100	94.0% to 100%	0.105		> 5.48	100	67.6% to 100%	49.2	36.8% to 61.6%	0.492
> 740	3.03	0.155% to 15.3%	100	94.0% to 100%	0.0303		> 13116	5.26	0.270% to 24.6%	100	94.0% to 100%	0.053		> 5.57	100	67.6% to 100%	50.8	38.4% to 63.2%	0.508
Lyso-Gb3 and its related analogs														> 5.71	100	67.6% to 100%	52.5	40.0% to 64.7%	0.525
Cutoff value (pmol/mmol creatinine)	Sensitivity%	95% CI	Specificity%	95% CI	Youden index									> 5.89	100	67.6% to 100%	54.2	41.7% to 66.3%	0.542
> 12.6	75.8	59.0% to 87.2%	98.3	91.1% to 99.9%	0.741									> 6.07	100	67.6% to 100%	55.9	43.3% to 67.8%	0.559
> 27.4	75.8	59.0% to 87.2%	100	94.0% to 100%	0.758									> 6.33	100	67.6% to 100%	57.6	44.9% to 69.4%	0.576
> 35.7	72.7	55.8% to 84.9%	100	94.0% to 100%	0.727									> 6.69	100	67.6% to 100%	59.3	46.6% to 70.9%	0.593
> 49.6	69.7	52.7% to 82.6%	100	94.0% to 100%	0.697									> 7.03	100	67.6% to 100%	61	48.3% to 72.4%	0.610
> 63.3	66.7	49.6% to 80.2%	100	94.0% to 100%	0.667									> 7.24	100	67.6% to 100%	62.7	50.0% to 73.9%	0.627
> 78.6	63.6	46.6% to 77.8%	100	94.0% to 100%	0.636									> 7.38	100	67.6% to 100%	64.4	51.7% to 75.4%	0.644
> 97.0	60.6	43.7% to 75.3%	100	94.0% to 100%	0.606									> 7.48	100	67.6% to 100%	66.1	53.4% to 76.9%	0.661
> 107	57.6	40.8% to 72.8%	100	94.0% to 100%	0.576									> 7.75	100	67.6% to 100%	67.8	55.1% to 78.3%	0.678
> 108	54.5	38.0% to 70.2%	100	94.0% to 100%	0.545									> 8.18	100	67.6% to 100%	69.5	56.9% to 79.7%	0.695
> 109	51.5	35.2% to 67.5%	100	94.0% to 100%	0.515									> 8.41	100	67.6% to 100%	71.2	58.6% to 81.2%	0.712
> 115	48.5	32.5% to 64.8%	100	94.0% to 100%	0.485									> 8.49	100	67.6% to 100%	72.9	60.4% to 82.6%	0.729
> 132	45.5	29.8% to 62.0%	100	94.0% to 100%	0.455									> 9.26	100	67.6% to 100%	74.6	62.2% to 83.9%	0.746
> 150	42.4	27.2% to 59.2%	100	94.0% to 100%	0.424									> 10.1	100	67.6% to 100%	76.3	64.0% to 85.3%	0.763
> 172	39.4	24.7% to 56.3%	100	94.0% to 100%	0.394									> 10.3	100	67.6% to 100%	78	65.9% to 86.6%	0.780
> 211	36.4	22.2% to 53.4%	100	94.0% to 100%	0.364									> 11.0	100	67.6% to 100%	79.7	67.7% to 88.0%	0.797
> 258	33.3	19.8% to 50.4%	100	94.0% to 100%	0.333									> 11.6	100	67.6% to 100%	81.4	69.6% to 89.3%	0.814
> 291	30.3	17.4% to 47.3%	100	94.0% to 100%	0.303									> 12.0	100	67.6% to 100%	83.1	71.5% to 90.5%	0.831
> 303	27.3	15.1% to 44.2%	100	94.0% to 100%	0.273									> 12.5	100	67.6% to 100%	84.7	73.5% to 91.8%	0.847
> 319	24.2	12.8% to 41.0%	100	94.0% to 100%	0.242									> 13.2	100	67.6% to 100%	86.4	75.5% to 93.0%	0.864
> 333	21.2	10.7% to 37.8%	100	94.0% to 100%	0.212									> 15.1	100	67.6% to 100%	88.1	77.5% to 94.1%	0.881
> 347	18.2	8.61% to 34.4%	100	94.0% to 100%	0.182									> 20.4	100	67.6% to 100%	89.8	79.5% to 95.3%	0.898
> 376	15.2	6.65% to 30.9%	100	94.0% to 100%	0.152									> 26.2	100	67.6% to 100%	91.5	81.6% to 96.3%	0.915
> 394	12.1	4.82% to 27.3%	100	94.0% to 100%	0.121									> 32.8	100	67.6% to 100%	93.2	83.8% to 97.3%	0.932
> 429	9.09	3.14% to 23.6%	100	94.0% to 100%	0.0909									> 37.3	100	67.6% to 100%	94.9	86.1% to 98.6%	0.949
> 505	6.06	1.08% to 19.6%	100	94.0% to 100%	0.0606									> 42.1	100	67.6% to 100%	96.6	88.5% to 99.4%	0.966
> 809	3.03	0.155% to 15.3%	100	94.0% to 100%	0.0303									> 49.9	100	67.6% to 100%	98.3	91.0% to 99.9%	0.983
														> 146	100	67.6% to 100%	100	93.9% to 100%	1
														> 1890	87.5	52.9% to 99.4%	100	93.9% to 100%	0.875
														> 4659	75	40.9% to 95.6%	100	93.9% to 100%	0.750
														> 7192	62.5	30.6% to 86.3%	100	93.9% to 100%	0.625
														> 9690	50	21.5% to 78.5%	100	93.9% to 100%	0.500
														> 11258	37.5	13.7% to 69.4%	100	93.9% to 100%	0.375
														> 12093	25	4.44% to 59.1%	100	93.9% to 100%	0.250
														> 39886	12.5	0.641% to 47.1%	100	93.9% to 100%	0.125
