# Supplementary material for: UPLC-MS/MS High-Risk Screening for Sphingolipidoses Using Dried Urine Spots
Source: Biomolecules. 2024 Dec 17;14(12):1612. doi: 10.3390/biom14121612 (PMC11727146; doi:10.3390/biom14121612)
Supplement: Supplementary file 1 [file biomolecules-14-01612-s001.zip › Table S-2.xlsx]

## Sheet: Summary
Controls								Measured levels (pmol/mmol creatinine)
Groups	Subgroups	Gender	Mutation - Variant	Type of mutation	Likely phenotype	Treatment	Age	Lyso-Sulf (+)	GluSph	GluSph (-28)	GluSph (-26)	GluSph (-12)	GluSph (+2)	GluSph (+14)	GluSph (+16)	GluSph (+30)	GluSph (+32)	Analogues	Combined	GalSph	Lyso-Gb3	Lyso-Gb3 (-28)	Lyso-Gb3 (-12)	Lyso-Gb3 (-2)	Lyso-Gb3 (+14)	Lyso-Gb3 (+16)	Lyso-Gb3 (+34)	Lyso-Gb3 (+50)	Analogues	Combined	Lyso-GM2	Lyso-GM1	Lyso-SM
Pathological controls	MPS	male	Unknown	Unknown	II	Yes	10.7817	0	0	0	0	0	0	0	0	0	0	0	0	0	0	0	0	0	0	0	0	0	0	0	0	0	36.6367
		male	Unknown	Unknown	II	Yes	5	0	0	0	0	0	0	0	0	0	0	0	0	0	0	0	0	0	0	0	0	0	0	0	0	0	64.4743
		male	Unknown	Unknown	I (H/S)	Yes	16	0	0	0	0	0	0	0	0	0	0	0	0	0	0	0	0	0	0	0	0	0	0	0	0	0	25.6044
		male	Unknown	Unknown	II	Yes	6	0	0	0	0	0	0	0	0	30.1751	0	30.1751	30.1751	0	0	0	0	0	0	0	0	0	0	0	0	0	48.2656
		female	Unknown	Unknown	IVA	Yes	11.7947	0	0	0	0	0	0	0	0	0	0	0	0	0	0	0	0	0	0	0	0	0	0	0	0	0	52.9175
		male	Unknown	Unknown	IVA	Yes	10.6502	0	0	0	0	0	0	0	0	0	0	0	0	0	0	0	0	0	0	0	0	0	0	0	0	0	137.43
		female	Unknown	Unknown	IVA	No	31.9014	0	0	0	0	0	0	0	0	0	0	0	0	0	0	0	0	0	0	0	0	0	0	0	0	0	74.1017
		male	Unknown	Unknown	IVA	No	36.3039	0	0	0	0	0	0	0	0	0	0	0	0	0	0	0	0	0	0	0	0	0	0	0	0	0	28.0001
		male	Unknown	Unknown	IV	No	15.499	0	0	0	0	0	0	0	0	0	0	0	0	0	0	0	0	0	0	0	0	0	0	0	0	0	89.4147
		male	Unknown	Unknown	IV	No	3.06366	0	0	0	0	0	0	0	0	0	0	0	0	0	0	0	0	0	0	0	0	0	0	0	0	0	860.028
		male	Unknown	Unknown	VI	No	42.2	0	0	0	0	0	0	0	0	0	0	0	0	0	0	0	0	0	0	0	0	0	0	0	0	0	30.5841
		male	Unknown	Unknown	VI	Yes	4	0	0	0	0	0	0	0	0	0	0	0	0	0	0	0	0	0	0	0	0	0	0	0	0	0	95.8238
		female	Unknown	Unknown	I (H/S)	Yes	7	0	0	0	0	0	0	0	0	0	0	0	0	0	0	0	0	0	0	0	0	0	0	0	0	0	67.6516
		male	Unknown	Unknown	II	Unknown	14.9322	0	0	0	0	0	0	0	0	0	0	0	0	0	0	0	108.556	0	0	58.3186	31.8557	0	198.73	198.73	0	0	43.2946
		female	Unknown	Unknown	I (H)	Yes	9	0	127.197	0	0	0	0	0	0	0	0	0	127.197	0	0	0	0	0	0	0	0	0	0	0	0	0	721.548
		female	Unknown	Unknown	I (H/S)	No	9.65914	0	0	0	0	0	0	0	0	0	0	0	0	0	0	0	0	0	0	0	0	0	0	0	0	0	99.0919
		male	Unknown	Unknown	VII	No	40.4545	0	0	0	0	0	0	62.129	60.9375	46.3713	0	169.438	169.438	0	0	0	0	0	0	50.7831	0	0	50.7831	50.7831	0	0	50.0531
		male	Unknown	Unknown	II	Yes	5	0	0	0	0	0	0	0	0	0	0	0	0	0	0	0	117.988	0	0	111.492	0	0	229.48	229.48	0	0	54.4246
		female	Unknown	Unknown	IIIB	No	1.83162	0	0	0	0	0	0	0	0	0	0	0	0	0	0	0	0	0	0	0	0	0	0	0	0	0	155.099
	Pompe	male	c.1912G>T (p.Gly638Trp); c.2481+102_2646+31del (intronic)	Unknown	Unknown	Yes	6.8	0	26.7362	0	62.8316	0	0	0	0	95.0224	0	157.854	184.59	0	0	0	0	0	0	0	0	0	0	0	0	0	90.9687
		male	c.-32-13T>G (intronic); c.655G>A (p.Gly219Arg)	Unknown	Unknown	Yes	5.5	0	13.2902	0	19.2244	0	0	0	0	39.3483	0	58.5726	71.8628	0	0	0	0	0	0	0	0	0	0	0	0	0	46.1384
Healthy controls	CF	female	N/A	N/A	N/A	N/A	2.60858	0	0	0	0	0	0	0	0	0	0	0	0	0	0	0	0	0	0	0	0	0	0	0	0	0	289.677
		female	N/A	N/A	N/A	N/A	7.00342	0	7.98813	0	0	0	0	0	0	0	0	0	7.98813	0	0	0	0	0	0	0	0	0	0	0	0	0	58.9638
		female	N/A	N/A	N/A	N/A	7.06092	0	9.9912	0	0	0	0	0	0	0	0	0	9.9912	0	0	0	0	0	0	0	0	0	0	0	0	0	83.6905
		female	N/A	N/A	N/A	N/A	8.56204	0	0	0	0	0	0	0	0	0	0	0	0	0	0	0	0	0	0	0	0	0	0	0	0	0	215.609
		female	N/A	N/A	N/A	N/A	8.77361	0	7.29591	0	0	0	0	0	0	0	0	0	7.29591	0	0	0	0	0	0	0	0	0	0	0	0	0	42.6712
		female	N/A	N/A	N/A	N/A	9.34301	0	5.99101	0	0	0	0	0	0	0	0	0	5.99101	0	0	0	0	0	0	0	0	0	0	0	0	0	36.4042
		female	N/A	N/A	N/A	N/A	10.0336	0	12.8623	0	0	0	0	0	0	0	0	0	12.8623	0	0	0	0	0	0	0	0	0	0	0	0	0	81.2278
		female	N/A	N/A	N/A	N/A	10.0747	0	7.18301	0	0	0	0	0	0	0	0	0	7.18301	0	0	0	0	0	0	0	0	0	0	0	0	0	57.1946
		female	N/A	N/A	N/A	N/A	10.447	0	0	0	0	0	0	0	0	0	0	0	0	0	0	0	0	0	0	0	0	0	0	0	0	0	203.185
		female	N/A	N/A	N/A	N/A	14.1404	0	37.2361	0	0	0	0	0	0	0	0	0	37.2361	0	0	0	0	0	0	0	0	0	0	0	0	0	323.921
		female	N/A	N/A	N/A	N/A	14.6003	0	5.44858	0	0	0	0	0	0	0	0	0	5.44858	0	0	0	0	0	0	0	0	0	0	0	0	0	33.179
		female	N/A	N/A	N/A	N/A	15.9296	0	0	0	0	0	0	0	0	0	0	0	0	0	0	0	0	0	0	0	0	0	0	0	0	0	48.3251
		female	N/A	N/A	N/A	N/A	16.1568	0	28.3263	0	0	0	0	0	0	0	0	0	28.3263	0	0	0	0	0	0	0	0	0	0	0	0	0	120.738
		female	N/A	N/A	N/A	N/A	16.8091	0	12.0625	0	0	0	0	0	0	0	0	0	12.0625	0	0	0	0	0	0	0	0	0	0	0	0	0	69.9976
		female	N/A	N/A	N/A	N/A	17.7509	0	11.8686	0	0	0	0	0	0	0	0	0	11.8686	0	0	0	0	0	0	0	0	0	0	0	0	0	119.754
		female	N/A	N/A	N/A	N/A	18.1075	0	24.0246	0	0	0	0	0	0	0	0	0	24.0246	0	0	0	0	0	0	0	0	0	0	0	0	0	165.18
		female	N/A	N/A	N/A	N/A	23.3621	0	10.5644	0	0	0	0	0	0	0	0	0	10.5644	0	0	0	0	0	0	0	0	0	0	0	0	0	44.9584
		female	N/A	N/A	N/A	N/A	27.2882	0	8.37256	0	0	0	0	0	0	0	0	0	8.37256	0	0	0	0	0	0	0	0	0	0	0	0	0	67.8825
		female	N/A	N/A	N/A	N/A	30.1102	0	0	0	0	0	0	0	0	0	0	0	0	0	0	0	0	0	0	0	0	0	0	0	0	0	0
		female	N/A	N/A	N/A	N/A	30.2307	0	0	0	0	0	0	0	0	0	0	0	0	0	0	0	0	0	0	0	0	0	0	0	0	0	192.64
		female	N/A	N/A	N/A	N/A	30.5318	0	3.68581	0	0	0	0	0	0	0	0	0	3.68581	0	0	0	0	0	0	0	0	0	0	0	0	0	31.2564
		female	N/A	N/A	N/A	N/A	30.5455	0	8.52301	0	0	0	0	0	0	0	0	0	8.52301	0	0	0	0	0	0	0	0	0	0	0	0	0	73.9613
		female	N/A	N/A	N/A	N/A	33.5455	0	0	0	0	0	0	0	0	0	0	0	0	0	0	0	0	0	0	0	0	0	0	0	0	0	366.021
		female	N/A	N/A	N/A	N/A	36.1458	0	11.4164	0	0	0	0	0	0	0	0	0	11.4164	0	0	0	0	0	0	0	0	0	0	0	0	0	55.3249
		female	N/A	N/A	N/A	N/A	36.5017	0	37.4229	0	0	0	0	0	0	0	0	0	37.4229	0	0	0	0	0	0	0	0	0	0	0	0	0	181.813
		female	N/A	N/A	N/A	N/A	37.551	0	13.4817	0	0	0	0	0	0	0	0	0	13.4817	0	0	0	0	0	0	0	0	0	0	0	0	0	66.4418
		female	N/A	N/A	N/A	N/A	37.7728	0	10.1347	0	0	0	0	0	0	0	0	0	10.1347	0	0	0	0	0	0	0	0	0	0	0	0	0	66.2723
		female	N/A	N/A	N/A	N/A	40.05	0	0	0	0	0	0	0	0	0	0	0	0	0	25.152	0	0	0	0	0	0	0	0	25.152	0	0	108.405
		female	N/A	N/A	N/A	N/A	41.5702	0	46.6992	0	0	0	0	0	0	0	0	0	46.6992	0	0	0	0	0	0	0	0	0	0	0	0	0	108.545
		female	N/A	N/A	N/A	N/A	42.7098	0	53.0928	0	0	0	0	0	0	0	0	0	53.0928	0	0	0	0	0	0	0	0	0	0	0	0	0	491.838
		female	N/A	N/A	N/A	N/A	45.7844	0	16.7051	0	0	0	0	0	0	0	0	0	16.7051	0	0	0	0	0	0	0	0	0	0	0	0	0	130.86
		female	N/A	N/A	N/A	N/A	46.4168	0	8.44808	0	0	0	0	0	0	0	0	0	8.44808	0	0	0	0	0	0	0	0	0	0	0	0	0	67.7639
		female	N/A	N/A	N/A	N/A	47.0664	0	7.44636	0	0	0	0	0	0	0	0	0	7.44636	0	0	0	0	0	0	0	0	0	0	0	0	0	55.1031
		female	N/A	N/A	N/A	N/A	61.1184	0	6.87362	0	0	0	0	0	0	0	0	0	6.87362	0	0	0	0	0	0	0	0	0	0	0	0	0	58.3431
		female	N/A	N/A	N/A	N/A	70.5674	0	6.49791	0	0	0	0	0	0	0	0	0	6.49791	0	0	0	0	0	0	0	0	0	0	0	0	0	50.414
	CM	male	N/A	N/A	N/A	N/A	3.32923	0	0	0	0	0	0	0	0	0	0	0	0	0	0	0	0	0	0	0	0	0	0	0	0	0	254.384
		male	N/A	N/A	N/A	N/A	3.71526	0	0	0	0	0	0	0	0	0	0	0	0	0	0	0	0	0	0	0	0	0	0	0	0	0	84.2164
		male	N/A	N/A	N/A	N/A	4.10509	0	0	0	0	0	0	0	0	0	0	0	0	0	0	0	0	0	0	0	0	0	0	0	0	0	102.405
		male	N/A	N/A	N/A	N/A	4.47455	0	0	0	0	0	0	0	0	0	0	0	0	0	0	0	0	0	0	0	0	0	0	0	0	0	108.582
		male	N/A	N/A	N/A	N/A	6.09934	0	0	0	0	0	0	0	0	0	0	0	0	0	0	0	0	0	0	0	0	0	0	0	0	0	53.4077
		male	N/A	N/A	N/A	N/A	6.31834	0	0	0	0	0	0	0	0	0	0	0	0	0	0	0	0	0	0	0	0	0	0	0	0	0	51.8474
		male	N/A	N/A	N/A	N/A	8.76734	0	5.61526	0	0	0	0	0	0	0	0	0	5.61526	0	0	0	0	0	0	0	0	0	0	0	0	0	45.8369
		male	N/A	N/A	N/A	N/A	11.8475	0	5.50655	0	0	0	0	0	0	0	0	0	5.50655	0	0	0	0	0	0	0	0	0	0	0	0	0	47.2171
		male	N/A	N/A	N/A	N/A	13.1431	0	4.73934	0	0	0	0	0	0	0	0	0	4.73934	0	0	0	0	0	0	0	0	0	0	0	0	0	39.0904
		male	N/A	N/A	N/A	N/A	15.3046	0	3.60214	0	0	0	0	0	0	0	0	0	3.60214	0	0	0	0	0	0	0	0	0	0	0	0	0	27.6096
		male	N/A	N/A	N/A	N/A	16.2171	0	0	0	0	0	0	0	0	0	0	0	0	0	0	0	0	0	0	0	0	0	0	0	0	0	35.1439
		male	N/A	N/A	N/A	N/A	19.4552	0	5.13922	0	0	0	0	0	0	0	0	0	5.13922	0	0	0	0	0	0	0	0	0	0	0	0	0	46.2142
		male	N/A	N/A	N/A	N/A	27.0472	0	0	0	0	0	0	0	0	0	0	0	0	0	0	0	0	0	0	0	0	0	0	0	0	0	67.4081
		male	N/A	N/A	N/A	N/A	27.8357	0	7.51011	0	0	0	0	0	0	0	0	0	7.51011	0	0	0	0	0	0	0	0	0	0	0	0	0	65.552
		male	N/A	N/A	N/A	N/A	29.0144	0	0	0	0	0	0	0	0	0	0	0	0	0	0	0	0	0	0	0	0	0	0	0	0	0	44.2005
		male	N/A	N/A	N/A	N/A	32.5072	0	0	0	0	0	0	0	0	0	0	0	0	0	0	0	0	0	0	0	0	0	0	0	0	0	86.4045
		male	N/A	N/A	N/A	N/A	33.2444	0	0	0	0	0	0	0	0	0	0	0	0	0	0	0	0	0	0	0	0	0	0	0	0	0	95.0017
		male	N/A	N/A	N/A	N/A	33.7098	0	0	0	0	0	0	0	0	0	0	0	0	0	0	0	0	0	0	0	0	0	0	0	0	0	48.9855
		male	N/A	N/A	N/A	N/A	34.5045	0	0	0	0	0	0	0	0	0	0	0	0	0	0	0	0	0	0	0	0	0	0	0	0	0	35.2058
		male	N/A	N/A	N/A	N/A	36.8365	0	0	0	0	0	0	0	0	0	0	0	0	0	0	0	0	0	0	0	0	0	0	0	0	0	60.4787
		male	N/A	N/A	N/A	N/A	44.2964	0	0	0	0	0	0	0	0	0	0	0	0	0	0	0	0	0	0	0	0	0	0	0	0	0	154.997
		male	N/A	N/A	N/A	N/A	50.6687	0	5.79193	0	0	0	0	0	0	0	0	0	5.79193	0	0	0	0	0	0	0	0	0	0	0	0	0	51.8649
		male	N/A	N/A	N/A	N/A	54.4196	0	0	0	0	0	0	0	0	0	0	0	0	0	0	0	0	0	0	0	0	0	0	0	0	0	78.9697
		male	N/A	N/A	N/A	N/A	60.7043	0	6.14995	0	0	0	0	0	0	0	0	0	6.14995	0	0	0	0	0	0	0	0	0	0	0	0	0	49.3197
