# Supplementary material for: UPLC-MS/MS High-Risk Screening for Sphingolipidoses Using Dried Urine Spots
Source: Biomolecules. 2024 Dec 17;14(12):1612. doi: 10.3390/biom14121612 (PMC11727146; doi:10.3390/biom14121612)
Supplement: Supplementary file 1 [file biomolecules-14-01612-s001.zip › Table S-3.xlsx]

## Sheet: Feuil1
A) Working solution	Calibrators								U-QCs				S-QCs
Creatinine (mmol/L) H2O	1	2	3	4	5	6	7	8	LLOQC	LQC	MQC	HQC	LLOQC	LQC	MQC	HQC
Creatinine	5	10	20	50	75	100	150	200	N/A	N/A	N/A	N/A	5	15	70	150
Multiplex lysospingolipids (nmol/L) 80:20 MeOH:DMSO	1	2	3	4	5	6	7	8	LLOQ	LQC	MQC	HQC	LLOQ	LQC	MQC	HQC
Lyso-Sulf	7.5	20	40	70	100	140	190	250	7.5	30	100	200	7.5	30	100	200
GluSph	7.5	20	40	70	100	140	190	250	7.5	30	100	200	7.5	30	100	200
GalSph	7.5	20	40	70	100	140	190	250	7.5	30	100	200	7.5	30	100	200
Lyso-Gb3	7.5	20	40	70	100	140	190	250	7.5	30	100	200	7.5	30	100	200
Lyso-GM1	80	160	320	560	800	1120	1520	2000	80	240	800	1600	80	240	800	1600
Lyso-GM2	30	80	160	280	400	560	760	1000	30	120	400	800	30	120	400	800
Lyso-SM	7.5	20	40	70	100	140	190	250	7.5	30	100	200	7.5	30	100	200
B) Final concentration on filter paper	Calibrators								U-QCs				S-QCs
Creatinine (mmol/L) H2O	1	2	3	4	5	6	7	8	LLOQC	LQC	MQC	HQC	LLOQC	LQC	MQC	HQC
Creatinine	0.5	1	2	5	7.5	10	15	20	0.5	1.5	7.0	15.0	0.5	1.5	7.0	15.0
Multiplex lysospingolipids (nmol/L) 80:20 MeOH:DMSO	1	2	3	4	5	6	7	8	LLOQC	LQC	MQC	HQC	LLOQC	LQC	MQC	HQC
Lyso-Sulf	0.75	2	4	7	10	14	19	25	0.75	3.0	10.0	20.0	0.75	3	10	20
GluSph	0.75	2	4	7	10	14	19	25	0.75	3.0	10.0	20.0	0.75	3	10	20
GalSph	0.75	2	4	7	10	14	19	25	0.75	3.0	10.0	20.0	0.75	3	10	20
Lyso-Gb3	0.75	2	4	7	10	14	19	25	0.75	3.0	10.0	20.0	0.75	3	10	20
Lyso-GM1	8	16	32	56	80	112	152	200	8	24	80	160	8	24	80	160
Lyso-GM2	3	8	16	28	40	56	76	100	3	12	40	80	3	12	40	80
Lyso-SM	0.75	2	4	7	10	14	19	25	0.75	3.0	10.0	20.0	0.75	3	10	20
U-: Urine; S-: Spiked; QCs: Quality controls; LLOQC: Lower limit of quantification; LQC: Low concentration; MQC: Medium concentration; HQC: High concentration
