# Supplementary material for: UPLC-MS/MS High-Risk Screening for Sphingolipidoses Using Dried Urine Spots
Source: Biomolecules. 2024 Dec 17;14(12):1612. doi: 10.3390/biom14121612 (PMC11727146; doi:10.3390/biom14121612)
Supplement: Supplementary file 1 [file biomolecules-14-01612-s001.zip › Table S-4.xlsx]

## Sheet: Table S4
Compounds	Precision (CV%)				Accuracy (Bias %)
Intraday 1 (n=5)	LLOQ	LQC	MQC	HQC	LLOQ	LQC	MQC	HQC
Lyso-Sulfatide	0.0542767	0.0650646	0.0732177	0.0555611	0.0193867	0.0763667	0.100166	0.037423
GluSph	0.0310468	0.0771587	0.0710804	0.0250839	0.0206933	0.0836083	0.10256	0.034102
GalSph	0.0573538	0.0614738	0.0620761	0.0261575	0.00541333	0.0390917	0.0193325	-0.018829
Lyso-Gb3	0.050348	0.0976393	0.0521215	0.0354538	0.1472	0.181392	0.152993	0.118419
Lyso-GM2	0.120536	0.104407	0.0919978	0.0621602	0.139953	0.0770771	0.0988556	0.0201935
Lyso-GM1	0.051808	0.124205	0.114107	0.0699539	0.0729531	0.0855906	0.0763516	0.0857611
Lyso-SM	0.0247725	0.066821	0.0517735	0.00937588	-0.0979733	0.520983	0.711923	0.478072
Creatinine	0.0441465	0.0491874	0.0624377	0.0404885	-0.15528	0.0108	-0.00171429	-0.0319813
Intraday 2 (n=5)	LLOQ	LQC	MQC	HQC	LLOQ	LQC	MQC	HQC
Lyso-Sulfatide	0.0510983	0.0802053	0.0328812	0.017666	0.09568	0.0191733	0.017468	-0.0111338
GluSph	0.0572714	0.0625592	0.0279323	0.0327157	0.05064	0.0407133	0.042974	0.00246
GalSph	0.0443088	0.0564577	0.0196995	0.0346533	0.0523733	0.0059	-0.002922	-0.032547
Lyso-Gb3	0.0876391	0.0338869	0.029776	0.0416303	0.196773	0.0802133	0.059374	0.025127
Lyso-GM2	0.0652503	0.0860254	0.0734618	0.0402774	0.235587	-0.0173633	0.0053765	-0.088174
Lyso-GM1	0.0911945	0.111535	0.0734869	0.0422762	0.040105	-0.0322358	-0.0130002	-0.100967
Lyso-SM	0.0218068	0.045586	0.0240932	0.0279245	0.04072	0.359647	0.512966	0.322382
Creatinine	0.0266686	0.0735258	0.0378822	0.0552352	-0.10112	0.0671467	-0.0257429	-0.03052
Intraday 3 (n=5)	LLOQ	LQC	MQC	HQC	LLOQ	LQC	MQC	HQC
Lyso-Sulfatide	0.0756268	0.0575868	0.0506411	0.0506473	0.0741867	0.132433	0.131898	0.038564
GluSph	0.102688	0.0417599	0.0370323	0.0441785	0.0601867	0.0988533	0.08916	0.01792
GalSph	0.0578593	0.0441986	0.0305497	0.0450128	0.043	0.0494533	0.024326	-0.037114
Lyso-Gb3	0.0840797	0.0469551	0.05734	0.0487466	0.189633	0.142693	0.141728	0.094549
Lyso-GM2	0.0437268	0.0532494	0.0427032	0.0547854	0.0681333	0.115013	0.138209	0.036844
Lyso-GM1	0.049454	0.0538929	0.0395967	0.0550329	0.0168125	0.0777075	0.121525	0.0472668
Lyso-SM	0.0494769	0.0349025	0.03592	0.0378824	0.46136	0.442087	0.518396	0.265496
Creatinine	0.0537794	0.0278744	0.0334701	0.0583677	-0.05448	0.00293333	-0.0433657	-0.0570693
Interday (n=3)	LLOQ	LQC	MQC	HQC	LLOQ	LQC	MQC	HQC
Lyso-Sulfatide	0.0649073	0.0775551	0.0691194	0.0485826	0.0598952	0.0759643	0.0790214	0.0274292
GluSph	0.0678157	0.0607684	0.0521364	0.0348104	0.0429524	0.0737333	0.0718021	0.0201482
GalSph	0.0530298	0.0530346	0.0382664	0.0343408	0.0283077	0.0309381	0.00751923	-0.0271882
Lyso-Gb3	0.0723962	0.0695616	0.0592391	0.0545018	0.183159	0.131436	0.108305	0.078685
Lyso-GM2	0.0996596	0.0934121	0.0844836	0.0766106	0.155367	0.056897	0.0669623	-0.00971473
Lyso-GM1	0.0665342	0.10531	0.0908993	0.098711	0.0411714	0.0406943	0.0605736	0.00928638
Lyso-SM	0.220114	0.0654494	0.0685438	0.0728613	0.149257	0.435186	0.57175	0.346607
Creatinine	0.0622949	0.0581382	0.0469825	0.0497613	-0.0967429	0.0302714	-0.0241316	-0.0392057
FDA recommandation	≤20%	≤15%	≤15%	≤15%	≤20%	≤15%	≤15%	≤15%
LLOQ: Lower limit of quantitation quality control; LQC: Low concentration quality control; MQC: Medium concentration quality control; HQC: High concentration quality control;
