# Supplementary material for: UPLC-MS/MS High-Risk Screening for Sphingolipidoses Using Dried Urine Spots
Source: Biomolecules. 2024 Dec 17;14(12):1612. doi: 10.3390/biom14121612 (PMC11727146; doi:10.3390/biom14121612)
Supplement: Supplementary file 1 [file biomolecules-14-01612-s001.zip › Table S-5.xlsx]

## Sheet: Feuil1
	Limit		Linearity
Biomarkers	LOD (n=10)	LLOQ (n=10)	r (n=15)	R2 (n=15)
Creatinine (+1)	50 nM	170 nM	0.9987 (0.9979-0.9997)	0.9975 (0.9958-0.9994)
Lyso-Sulf (+)	81 pM	269 pM	0.9987 (0.9979-0.9999)	0.9974 (0.9957-0.9997)
GalSph	48 pM	160 pM	0.9988 (0.9973-0.9996)	0.9976 (0.9947-0.9993)
GluSph	15 pM	49 pM	0.9988 (0.9981-0.9993)	0.9979 (0.9964-0.9996)
GluSph (-28)	6 pM	21 pM
GluSph (-26)	31 pM	103 pM
GluSph (-12)	33 pM	111 pM
GluSph (+2)	36 pM	120 pM
GluSph (+14)	27 pM	91 pM
GluSph (+16)	28 pM	94 pM
GluSph (+30)	21 pM	70 pM
GluSph (+32)	19 pM	65 pM
LysoGb3	34 pM	115 pM	0.9983 (0.9975-0.9995)	0.9967 (0.9951-0.9989)
LysoGb3 (-28)	92 pM	306 pM
LysoGb3 (-12)	164 pM	547 pM
LysoGb3 (-2)	89 pM	297 pM
LysoGb3 (+14)	58 pM	194 pM
LysoGb3 (+16)	69 pM	230 pM
LysoGb3 (+34)	62 pM	207 pM
LysoGb3 (+50)	87 pM	289 pM
LysoGM2	481 pM	1602 pM	0.9982 (0.9972-0.9992)	0.9965 (0.9951-0.9985)
Lyso-GM1	1447 pM	4823 pM	0.9982 (0.9968-0.9993)	0.9967 (0.9936-0.9996)
LysoSM	60 pM	210 pM	0.9982 (0.9977-0.9992)	0.9964 (0.9954-0.9983)
FDA recommandation	N/A	N/A	N/A	≥0,9950
LOD: Limit of detection; LLOQ: Lower limit of quantification; r: Pearson correlation; R2 : Coefficient of determination
