# Supplementary material for: UPLC-MS/MS High-Risk Screening for Sphingolipidoses Using Dried Urine Spots
Source: Biomolecules. 2024 Dec 17;14(12):1612. doi: 10.3390/biom14121612 (PMC11727146; doi:10.3390/biom14121612)
Supplement: Supplementary file 1 [file biomolecules-14-01612-s001.zip › Table S-6.xlsx]

## Sheet: Table S6
Extraction Recovery (%)
Spiked (n=3)	Creatinine index	Creatinine	Lyso-Sulf	Glusph	Galsph	Lyso-Gb3	Lyso-GM2	Lyso-GM1	Lyso-SM
L	1.5 mmol/l	0.900653	0.662714	0.817863	0.792782	0.658308	0.813671	0.865288	0.700906
	7.0 mmol/l	0.701684	0.771908	0.85328	0.841216	0.715119	0.809637	0.889952	0.742857
	15 mmol/l	N/A	0.772022	0.87925	0.873501	0.811402	0.793451	0.725709	0.759137
M	1.5 mmol/l	0.906744	0.745323	0.884171	0.885051	0.742575	0.880417	0.88035	0.815683
	7.0 mmol/l	0.824721	0.852886	0.919266	0.880318	0.854511	0.917419	0.856186	0.871165
	15 mmol/l	N/A	0.877708	0.896165	0.881408	0.842782	0.842699	0.826957	0.871729
H	1.5 mmol/l	0.871456	0.691313	0.883151	0.875	0.750922	0.880644	0.860944	0.841718
	7.0 mmol/l	0.634922	0.811088	0.855829	0.821386	0.870546	0.78413	0.765629	0.81919
	15 mmol/l	N/A	0.838429	0.863756	0.847772	0.924915	0.805708	0.783989	0.860785
Matrix Effect (%)
Spiked (n=3)	Creatinine index	Creatinine	Lyso-Sulf	Glusph	Galsph	Lyso-Gb3	Lyso-GM2	Lyso-GM1	Lyso-SM
L	1.5 mmol/l	0.0873057	0.0873976	0.0222603	-0.0710723	0.102151	0.198055	0.289403	-0.0241337
	7.0 mmol/l	-0.030829	0.145036	0.00799087	-0.107232	0.251008	0.256852	0.441674	-0.0612624
	15 mmol/l	N/A	0.138348	0.0262557	-0.0399002	0.216062	0.297966	0.482191	-0.032797
M	1.5 mmol/l	0.00763128	0.112123	0.0269035	-0.0359712	0.10368	0.141071	0.20735	-0.00924556
	7.0 mmol/l	0.0494216	0.161015	0.041674	-0.0725104	0.283525	0.275749	0.45159	-0.000369822
	15 mmol/l	N/A	0.151365	0.0279585	-0.0488451	0.216754	0.294644	0.512367	-0.0033284
H	1.5 mmol/l	0.0155173	0.108551	0.0285129	-0.0490158	0.198621	0.173719	0.23478	0.0495158
	7.0 mmol/l	0.0122266	0.164839	0.0117616	-0.127943	0.371909	0.265869	0.434045	0.0188679
	15 mmol/l	N/A	0.16972	0.0183552	-0.0959089	0.340501	0.339087	0.5247	0.0405311
L: Low concentration; M: Medium concentration; H: High concentration; N/A: not available
