# Supplementary material for: UPLC-MS/MS High-Risk Screening for Sphingolipidoses Using Dried Urine Spots
Source: Biomolecules. 2024 Dec 17;14(12):1612. doi: 10.3390/biom14121612 (PMC11727146; doi:10.3390/biom14121612)
Supplement: Supplementary file 1 [file biomolecules-14-01612-s001.zip › Table S-7.xlsx]

## Sheet: Table S-7
			Temperature
			Autosampler (10oC)		35oC		21.5oC		4oC		-30oC		-80oC
Compound	QC levels	Stability (Days)	BN% (n=5)	CV (%)	BN% (n=5)	CV (%)	BN% (n=5)	CV (%)	BN% (n=5)	CV (%)	BN% (n=5)	CV (%)	BN% (n=5)	CV (%)
Lyso-Sulfatide	U-LQC	0	0	5.8	0	3	0	12	0	4	0	8.3	0	3
		1	1.1	7.2	N/A	N/A	N/A	N/A	N/A	N/A	N/A	N/A	N/A	N/A
		3	N/A	N/A	-10	10.2	5.4	10.3	-0.6	6.8	11.4	11.5	8.3	2.2
		6	N/A	N/A	-17.7	20.3	-7.3	5.4	-6.1	5.3	0.2	9.5	-5.5	13.2
		26	N/A	N/A	-27.8	9	-8	7.1	-3.4	7.8	6.5	9	-6.7	7.9
		117	N/A	N/A	N/A	N/A	N/A	N/A	N/A	N/A	8.8	1.4	2.9	5.8
	U-HQC	0	0	5.1	0	5.4	0	6.2	0	1.7	0	10.2	0	8
		1	1.3	6.6	N/A	N/A	N/A	N/A	N/A	N/A	N/A	N/A	N/A	N/A
		3	N/A	N/A	1.8	1.5	-1.7	5.5	3.1	1.6	6.3	9.3	15.9	14.5
		6	N/A	N/A	-15.2	6.1	-12.2	4	-16.8	10.8	-2.5	2.1	-9.1	3.4
		26	N/A	N/A	-6.6	5	-0.1	4	-3.8	5.3	3.8	7.2	10.5	8.8
		117	N/A	N/A	N/A	N/A	N/A	N/A	N/A	N/A	5.5	5.1	10.7	11.7
Glucosylsphingosine	U-LQC	0	0	4.2	0	2.9	0	7	0	4.9	0	6.6	0	6.4
		1	3.3	3.8	N/A	N/A	N/A	N/A	N/A	N/A	N/A	N/A	N/A	N/A
		3	N/A	N/A	-15.7	3.7	-5.8	5.5	-1.3	8.6	-3.7	8.4	-4.5	3.8
		6	N/A	N/A	-17	6.4	-4.5	3.2	-0.9	4.9	-4.8	6.1	-5.6	7.6
		26	N/A	N/A	-22.8	7.1	-10.1	4.3	-0.9	4.7	0.4	6.4	-11	2.5
		117	N/A	N/A	N/A	N/A	N/A	N/A	N/A	N/A	0.8	2.3	-3.1	1
	U-HQC	0	0	4.4	0	2.5	0	5.3	0	11.2	0	7	0	4.3
		1	2.7	3.4	N/A	N/A	N/A	N/A	N/A	N/A	N/A	N/A	N/A	N/A
		3	N/A	N/A	-9.3	2.9	-10.9	3.3	-15.6	4.5	-6.1	5	-2.8	10.9
		6	N/A	N/A	-6.9	6.7	-4.6	3.7	-12.1	3.5	0.5	2.8	-1.3	0.6
		26	N/A	N/A	-15	6.3	-12.3	0.8	-12.5	1.3	-6	5.6	-3.2	7.6
		117	N/A	N/A	N/A	N/A	N/A	N/A	N/A	N/A	0.3	4.1	3.3	6.9
Galactosylsphingosine	U-LQC	0	0	4.4	0	3.1	0	6.9	0	6.2	0	6.1	0	6.4
		1	4.1	3.2	N/A	N/A	N/A	N/A	N/A	N/A	N/A	N/A	N/A	N/A
		3	N/A	N/A	-13.6	4	-4.9	4.4	4.3	7.7	-4.6	8.4	-1	4.3
		6	N/A	N/A	-12.5	8	-2.1	3.5	8.9	3	-1.5	6.4	1	6
		26	N/A	N/A	-21.3	4.2	-7.9	4.2	6.7	5.3	1.1	6.3	-9.5	3.3
		117	N/A	N/A	N/A	N/A	N/A	N/A	N/A	N/A	2.7	3.9	-1	2.7
	U-HQC	0	0	4.5	0	1.7	0	5	0	9.9	0	6.6	0	5.2
		1	3.3	3.6	N/A	N/A	N/A	N/A	N/A	N/A	N/A	N/A	N/A	N/A
		3	N/A	N/A	-8.7	3.6	-11.4	3.7	-15.4	4.6	-3.2	4.8	-3.3	10.6
		6	N/A	N/A	2.1	7.1	1.9	4.5	-5.5	1.7	12.5	3.2	4.6	1.1
		26	N/A	N/A	-11.7	6	-8.4	0.8	-11.3	1.6	-1.7	5.5	-3.8	6
		117	N/A	N/A	N/A	N/A	N/A	N/A	N/A	N/A	5.1	5	3.8	6.9
Globotriaosylsphingosine	U-LQC	0	0	4.7	0	0.8	0	9.1	0	5.4	0	5.3	0	4.9
		1	7.0	3.6	N/A	N/A	N/A	N/A	N/A	N/A	N/A	N/A	N/A	N/A
		3	N/A	N/A	-6.8	3.1	1.6	7.6	11.1	8.3	8.3	9.1	8.6	3.3
		6	N/A	N/A	-6.3	10.4	9	4.2	8.9	4.6	5.5	7.6	9.1	7.5
		26	N/A	N/A	-15.4	4.8	-3.1	4	12.1	2.2	11.9	10.2	4.4	2.9
		117	N/A	N/A	N/A	N/A	N/A	N/A	N/A	N/A	14.2	6.5	2.4	3.2
	U-HQC	0	0	4.9	0	2.3	0	5.2	0	11.9	0	6	0	7.2
		1	7.3	4.9	N/A	N/A	N/A	N/A	N/A	N/A	N/A	N/A	N/A	N/A
		3	N/A	N/A	3.5	5.3	2.8	3.1	1.1	3.6	11.3	6.2	15.3	13.1
		6	N/A	N/A	12.6	5.7	11.4	4.9	6.1	6	19.4	3.4	17.9	1.4
		26	N/A	N/A	-11.7	6.9	-9.7	3.1	-5.5	4.3	3.8	5.4	7.1	5.5
		117	N/A	N/A	N/A	N/A	N/A	N/A	N/A	N/A	7	0.5	14.3	1.7
Lyso-GM2	U-LQC	0	0	5.3	0	7	0	9.6	0	8.2	0	6.1	0	15.7
		1	3.3	1.4	N/A	N/A	N/A	N/A	N/A	N/A	N/A	N/A	N/A	N/A
		3	N/A	N/A	-9.9	1.9	9.1	5.7	5.6	9.7	9.6	12.3	13.6	2.1
		6	N/A	N/A	-22.4	8.3	-5.6	3	-7.7	4.4	-5.4	7	1.2	2
		26	N/A	N/A	-19.3	7.7	-7.3	2.3	5.5	5.3	7.2	10.7	7.8	5.2
		117	N/A	N/A	N/A	N/A	N/A	N/A	N/A	N/A	11.4	3.5	14.6	5.8
	U-HQC	0	0	5.5	0	6.2	0	2.9	0	17.4	0	7.3	0	5.2
		1	1.4	2.7	N/A	N/A	N/A	N/A	N/A	N/A	N/A	N/A	N/A	N/A
		3	N/A	N/A	-4.7	6.5	2.7	5.2	7.9	0.6	12.8	10	11.5	17.5
		6	N/A	N/A	-13.5	3.1	-8.2	1.7	-0.7	12.3	0.8	3.7	-3.4	17.6
		26	N/A	N/A	-14.3	4.8	-13.5	6.9	-4.6	3.7	-0.1	7.2	-3.6	4.7
		117	N/A	N/A	N/A	N/A	N/A	N/A	N/A	N/A	4.9	1.3	9.4	2
Lyso-GM1	U-LQC	0	0	5.4	0	8	0	8	0	8	0	8	0	8
		1	3.0	2	N/A	N/A	N/A	N/A	N/A	N/A	N/A	N/A	N/A	N/A
		3	N/A	N/A	1.8	2.5	5.3	9.6	2.3	10.6	13.1	11.8	8.7	6.5
		6	N/A	N/A	-26.4	12.3	-14.9	6.9	-24.1	12.3	-12.3	9.1	-22	8.7
		26	N/A	N/A	-8.1	3.1	-8.5	3	0.7	6.5	11.7	12.1	0.9	2.6
		117	N/A	N/A	N/A	N/A	N/A	N/A	N/A	N/A	14.8	7.9	18.5	1.9
	U-HQC	0	0	5.5	0	6.2	0	6.1	0	8.5	0	8.9	0	4.9
		1	3.6	3.3	N/A	N/A	N/A	N/A	N/A	N/A	N/A	N/A	N/A	N/A
		3	N/A	N/A	0.2	8.4	1.3	5.5	4.1	1.7	12.2	10	13.6	17.6
		6	N/A	N/A	-15	3.8	-8.7	3.3	0.3	22.3	-1	6.3	-11.2	11.5
		26	N/A	N/A	-19	1.2	-13	5.3	-7.6	5.3	-1.8	6.6	-4.2	7.2
		117	N/A	N/A	N/A	N/A	N/A	N/A	N/A	N/A	-5.1	6.6	2.8	1.4
Lyso-SM	U-LQC	0	0	3.5	0	1.9	0	8.2	0	4.8	0	9.2	0	4.8
		1	1.8	2.3	N/A	N/A	N/A	N/A	N/A	N/A	N/A	N/A	N/A	N/A
		3	N/A	N/A	-13.7	3	-0.3	5.4	1.1	6.5	3	12.6	-0.5	4.7
		6	N/A	N/A	-21.1	10.6	-2.6	3	-1.2	3.7	-6.3	8.8	-5.7	5.9
		26	N/A	N/A	-36.8	7.7	-23.1	4.5	-13.7	6.5	-14.7	9	-22.9	4
		117	N/A	N/A	N/A	N/A	N/A	N/A	N/A	N/A	-15	2.5	-17.3	2.7
	U-HQC	0	0	3.8	0	2.7	0	5	0	10.9	0	7.6	0	5.9
		1	-2.0	4.2	N/A	N/A	N/A	N/A	N/A	N/A	N/A	N/A	N/A	N/A
		3	N/A	N/A	-2.1	4.3	-3.1	3.3	-10.6	4.7	17.5	6.9	2.9	12.6
		6	N/A	N/A	-8	6.5	-6.5	2.9	-19.1	4.8	16.1	2.4	-8.3	1.3
		26	N/A	N/A	-24.9	6.3	-22.7	3.4	-26.3	2.1	-2.7	6	-14	9.1
		117	N/A	N/A	N/A	N/A	N/A	N/A	N/A	N/A	-7	3.2	-15.2	7.9
Creatinine	U-LQC	0	0	2.1	0	8.7	0	8.7	0	8.7	0	8.7	0	8.7
		1	2.3	2.2	N/A	N/A	N/A	N/A	N/A	N/A	N/A	N/A	N/A	N/A
		3	N/A	N/A	-4.7	8.3	-7.9	2.1	-1.8	2.1	-0.4	6.4	-3.9	2.9
		6	N/A	N/A	-1.9	12.7	-4.4	1.5	-2.2	1.9	-1.5	4.7	-1.9	8.2
		26	N/A	N/A	3.2	9.5	-0.9	0.6	4.9	8.7	10.2	5.8	9.4	5.9
		117	N/A	N/A	N/A	N/A	N/A	N/A	N/A	N/A	N/A	N/A	N/A	N/A
	U-HQC	0	0	2.6	0	3.3	0	3.3	0	3.3	0	3.3	0	3.3
		1	2.7	2.0	N/A	N/A	N/A	N/A	N/A	N/A	N/A	N/A	N/A	N/A
		3	N/A	N/A	0.7	9.4	-5.9	3.6	-3	10.5	-7.6	2.9	-6.2	1.4
		6	N/A	N/A	7.4	5.7	2	6.7	1.5	2.2	2.8	11.8	-1.4	5.6
		26	N/A	N/A	3.2	7.9	-3.6	3.5	2.3	7	0.9	5.2	-1.1	3.7
		117	N/A	N/A	N/A	N/A	N/A	N/A	N/A	N/A	N/A	N/A	N/A	N/A
FDA recommandation			≤15.0%	N/A	≤15.0%	N/A	≤15.0%	N/A	≤15.0%	N/A	≤15.0%	N/A	≤15.0%	N/A
N/A: Not available; BN: Bias nominal (%) CV: Coefficient of variation (%)
