# Supplementary material for: UPLC-MS/MS High-Risk Screening for Sphingolipidoses Using Dried Urine Spots
Source: Biomolecules. 2024 Dec 17;14(12):1612. doi: 10.3390/biom14121612 (PMC11727146; doi:10.3390/biom14121612)
Supplement: Supplementary file 1 [file biomolecules-14-01612-s001.zip › Table S-8.xlsx]

## Sheet: Feuil1
		U-LQC (n=3)			U-HQC (n=3)
Compounds	FT cycles	0X	3X	5X	0X	3X	5X
Creatinine	BN (%)	0	0.0165771	0.050766	0	-0.0504146	-0.0288386
	CV (%)	0.10105	0.0766919	0.0617127	0.0662475	0.039386	0.00620973
Lyso-Sulf	BN (%)	0	0.0461785	0.0273789	0	0.0278678	0.181413
	CV (%)	0.0188092	0.0810662	0.0649571	0.0508813	0.119462	0.0464799
GluSph	BN (%)	0	0.0360768	-0.00521907	0	-0.0208931	0.0717277
	CV (%)	0.0496204	0.0448652	0.0860859	0.0415557	0.0526688	0.0379793
GalSph	BN (%)	0	0.0311091	0.00426264	0	0.00131706	0.0898294
	CV (%)	0.0614861	0.0302621	0.0645401	0.047246	0.0518305	0.0315604
Lyso-Gb3	BN (%)	0	-0.0137596	-0.00611008	0	0.0316503	0.126539
	CV (%)	0.0216244	0.12534	0.0688116	0.0469579	0.0813862	0.0402085
Lyso-GM2	BN (%)	0	-0.0587974	-0.0118739	0	0.106646	0.179756
	CV (%)	0.0821874	0.0932438	0.0395181	0.0641257	0.109303	0.114993
Lyso-GM1	BN (%)	0	-0.065704	0.0481799	0	0.226937	0.227337
	CV (%)	0.0152758	0.124651	0.0650595	0.0913165	0.0589832	0.110493
Lyso-SM	BN (%)	0	0.0270355	-0.0286611	0	-0.0344695	0.0682345
	CV (%)	0.0363512	0.0373649	0.0781187	0.0373327	0.0512081	0.0251496
FT: Freeze-thaw; U: urine; QC: Quality control; LQC: Low concentration QC; HQC: High concentration QC; BN: Bias nominal (%); CV: Coefficient of variation (%)
