# Supplementary material for: UPLC-MS/MS High-Risk Screening for Sphingolipidoses Using Dried Urine Spots
Source: Biomolecules. 2024 Dec 17;14(12):1612. doi: 10.3390/biom14121612 (PMC11727146; doi:10.3390/biom14121612)
Supplement: Supplementary file 1 [file biomolecules-14-01612-s001.zip › Table S-9.xlsx]

## Sheet: Feuil1
		U-MQC (n=5)
Dilution factors		Disk 5 cm	Half disk (1:2)	Quarter disk (1:4)
Creatinine	Bias (%)	0	0.0492361	-0.0106854
	CV (%)	0.0720243	0.0481347	0.0231122
Lyso-Sulf	Bias (%)	0	-0.0328691	-0.0309762
	CV (%)	0.0255716	0.0787371	0.0593177
GluSph	Bias (%)	0	-0.0400474	-0.0459962
	CV (%)	0.0568431	0.0721923	0.0835165
GalSph	Bias (%)	0	-0.0629904	-0.151322
	CV (%)	0.0508317	0.0733752	0.0863011
Lyso-Gb3	Bias (%)	0	-0.0663252	0.0742552
	CV (%)	0.0550402	0.067468	0.0962192
Lyso-GM2	Bias (%)	0	-0.100551	-0.10542
	CV (%)	0.070697	0.0785459	0.0909278
Lyso-GM1	Bias (%)	0	0.028376	0.0569209
	CV (%)	0.0605533	0.0744979	0.0924845
Lyso-SM	Bias (%)	0	-0.0325843	-0.0333583
	CV (%)	0.054295	0.0757791	0.0908834
U: urine; QC: Quality control; MQC: Medium concentration QC; CV: Coefficient of variation (%)
